# Supplementary material for: Knowledge of medication dispensing among community pharmacists in Brazil: A national cross-sectional survey
Source: PLoS One. 2025 Oct 6;20(10):e0326817. doi: 10.1371/journal.pone.0326817 (PMC12500103; doi:10.1371/journal.pone.0326817)
Supplement: S1 File — (XLSX) [file pone.0326817.s001.xlsx]

## Sheet: CAPTION
YES/NO			GENDER			QUALIFICATION TYPE			POSTGRADUATE TYPE			FREQUENCY OF RESOURCE USE
NO	0		MALE	0		GENERALIST	1		SPECIALIZATION IN PROGRESS	1		EVERY DAY	1
YES	1		FEMALE	1		QUALI. INDUSTRY	2		SPECIALIZATION COMPLETED	2		EVERY 2 OR 3 DAYS	2
						QUALI. BIOCHEMISTRY	3		IMPROVEMENT COURSE IN PROGRESS	3		UP TO ONCE A WEEK	3
						OTHER	4		IMPROVEMENT COURSE COMPLETED	4		UP TO ONCE EVERY 15 DAYS	4
STATE			REGIONS						MASTER’S DEGREE IN PROGRESS	5		UP TO ONCE A MONTH	5
									MASTER’S DEGREE COMPLETED	6		LESS THAN ONCE A MONTH	6
ACRE	01		NORTH	1		TYPE OF INSTITUTION			PHD’S DEGREE IN PROGRESS	7		I DON'T KNOW	7
ALAGOAS	02		NORTHEAST	2					PHD’S DEGREE COMPLETED	8		OTHER	8
AMAPÁ	03		SOUTHEAST	3		PUBLIC	0		POSTDOCTORATE IN PROGRESS	9
AMAZONAS	04		SOUTH	4		PRIVATE	1		POSTDOCTORATE COMPLETED	10		RESOURCE
BAHIA	05		CENTRAL WEST	5					OTHER	11
CEARÁ	06											INTERNET	1
DISTRITO FEDERAL	07		INFORMATIONS/COLORS						PREVIOUS EDUCATION			APPLICATION	2
ESPÍRITO SANTO	08											BOOK	3
GOIÁS	09								NO	0		ARTICLE	4
MARANHÃO	10		CHARACTERIZATION			AZUL			PHARMACY TECHNICIAN COURSE	1		COLLEAGUES	5
MATO GROSSO	11		KNOWLEDGE (CDM-51)			VERDE			PHARMACY ASSISTANT COURSE	2		PACKAGE INSERT	6
MATO GROSSO DO SUL	12		PERCEPTION OF ACADEMIC TRAINING			AMARELO						MEDSCAPE	7
MINAS GERAIS	13											LEGISLATION	8
PARÁ	14											CLINICAL PROTOCOL	9
PARAÍBA	15											CIM	10
PARANÁ	16
PERNAMBUCO	17
PIAUÍ	18
RIO DE JANEIRO	19
RIO GRANDE DO NORTE	20
RIO GRANDE DO SUL	21
RONDÔNIA	22
RORÁIMA	23
SANTA CATARINA	24
SÃO PAULO	25
SERGIPE	26
TOCANTINS	27

## Sheet: BRAZIL
CODE	AGE	SEX	STATE	REGION	PREVIOUS COURSE	COMPLETION PREVIOUS COURSE (YEARS)	COMPLETION PHARMACY COURSE (YEARS)	EDUCATION	TYPE OF INSTITUTION	POSTGRADUATE	TYPE OF POSTGRADUATE	POSTGRADUATE IN DISPENSING	YEARS OF DISPENSING	QUESTIONS ABOUT MEDICINES?	RESOURCES	FREQUENCY	CDM-51 TOTAL	CDM-51 TOTAL %	CDM-51 D1	CDM-51 D2	CDM-51 D3	CDM-51 D4	CDM-51 D5	CDM-51 D6	UTILITY Q1	UTILITY Q2	UTILITY Q3	UTILITY Q4	UTILITY Q5	UTILITY Q6	UTILITY Q7	UTILITY Q8	UTILITY Q9	UTILITY Q10	UTILITY Q11	UTILITY Q12	UTILITY Q13	UTILITY Q14	UTILITY Q15	UTILITY Q16	UTILITY Q17	UTILITY Q18	UTILITY Q19	UTILITY Q20	UTILITY Q21
P1	29	0	26	2	0		4	1	0	0		0	4	1	1	1	35	68.6275	6	9	4	6	4	6	1	1	2	2	3	3	1	3	3	3	3	4	4	3	3	3	3	3	3	3	3
P2	29	1	26	2	0		5	1	0	0		0	4	1	1	1	38	74.5098	8	11	2	6	2	9	3	3	3	2	3	3	3	4	4	3	3	3	3	2	3	2	2	2	2	4	4
P3	29	0	26	2	0		4	1	0	0		0	4	1	1	1	40	78.4314	8	12	2	7	0	11	0	0	0	0	0	0	0	0	0	0	0	0	0	0	0	0	0	0	0	0	0
P4	27	0	26	2	0		3	1	0	1	2, 5	0	0	1	7	2	36	70.5882	6	8	3	4	3	12	3	2	4	3	4	5	5	5	5	5	4	4	5	4	3	3	2	2	1	5	2
P5	44	1	26	2	0		12	1	1	1	8	1	2	1	1	1	32	62.7451	7	8	3	5	3	6	5	5	5	5	4	4	4	4	5	5	4	5	5	4	5	4	4	4	4	5	4
P6	32	0	26	2	0		5	1	0	1	2	0	4	1	4, 2	3	36	70.5882	6	8	2	4	4	12	2	3	0	1	3	4	3	3	3	4	1	5	5	1	3	0	0	0	1	4	3
P7	35	0	26	2	0		8	1	0	1	1	0	13	1	1, 5	1	42	82.3529	9	12	4	6	2	9	0	0	1	1	2	2	4	4	4	1	0	5	5	1	5	0	0	2	2	5	4
P8	46	1	26	2	0		5	1	1	0		0	23	0			32	62.7451	7	10	3	5	1	6	3	4	5	5	3	3	1	3	3	4	4	5	5	4	5	4	4	2	5	5	5
P9	32	0	26	2	0		8	1	1	1	2	1	8	1	2, 4	2	43	84.3137	8	11	3	6	4	11	2	2	2	2	3	3	4	4	5	4	4	4	4	2	4	4	4	4	4	4	5
P10	32	0	26	2	0		8	1	1	1	2	1	8	1	2, 4	2	43	84.3137	8	11	3	6	4	11	2	2	2	2	3	3	4	4	5	4	4	4	4	2	4	4	4	4	4	4	5
P11	32	0	26	2	0		8	1	1	1	2	1	8	1	2, 4	2	43	84.3137	8	11	3	6	4	11	2	2	2	2	3	3	4	4	5	4	4	4	4	2	4	4	4	4	4	4	5
P12	32	0	26	2	0		8	1	1	1	2	1	8	1	2, 4	2	43	84.3137	8	11	3	6	4	11	2	2	2	2	3	3	4	4	5	4	4	4	4	2	4	4	4	4	4	4	5
P13	32	0	26	2	0		8	1	1	1	2	1	8	1	2, 4	2	43	84.3137	8	11	3	6	4	11	2	2	2	2	3	3	4	4	5	4	4	4	4	2	4	4	4	4	4	4	5
P14	32	0	26	2	0		8	1	1	1	2	1	8	1	2, 4	2	43	84.3137	8	11	3	6	4	11	2	2	2	2	3	3	4	4	5	4	4	4	4	2	4	4	4	4	4	4	5
P15	32	0	26	2	0		8	1	1	1	2	1	8	1	2, 4	2	43	84.3137	8	11	3	6	4	11	2	2	2	2	3	3	4	4	5	4	4	4	4	2	4	4	4	4	4	4	5
P16	32	0	26	2	0		8	1	1	1	2	1	8	1	2, 4	2	43	84.3137	8	11	3	6	4	11	2	2	2	2	3	3	4	4	5	4	4	4	4	2	4	4	4	4	4	4	5
P17	40	0	13	3	0		1	1	1	0		0	0	0			32	62.7451	8	7	3	4	0	10	5	5	5	5	5	5	5	5	5	5	5	5	5	5	5	5	5	5	5	5	5
P18	28	1	13	3	1	9	4	1	1	0		0	7	1	1	3	32	62.7451	7	6	3	6	0	10	5	5	5	2	0	0	0	0	0	0	0	0	0	0	5	5	5	5	5	5	5
P19	24	1	13	3	0		1	1	0	0		0	1	1	6, 7	3	41	80.3922	7	12	3	5	4	10	3	4	5	5	3	5	4	5	5	5	5	5	5	5	5	5	4	5	5	5	5
P20	31	1	13	3	0		7	1	0	1	6	0	3	1	6	2	31	60.7843	6	6	3	6	4	6	1	1	2	1	2	1	1	3	3	1	1	2	2	1	3	2	2	1	2	3	1
P21	44	1	13	3	0		5	1	1	1	2	0	23	1	1, 6, 5	1	37	72.549	8	10	4	6	3	6	2	1	1	1	1	1	2	2	3	3	3	3	3	3	3	3	3	3	3	3	3
P22	38	1	13	3	0		13	1	1	1	2	0	13	1	1, 5	1	39	76.4706	10	8	4	4	3	10	0	0	0	0	0	0	0	0	0	0	0	0	0	0	0	0	0	0	0	0	0
P23	30	1	13	3	0		1	1	1	0		0	2	1	6, 4	3	28	54.902	7	5	4	2	0	10	5	5	4	5	3	5	4	4	4	4	4	4	4	3	5	5	5	5	4	4	5
P24	33	0	13	3	0		9	1	1	0		0	9	1	1, 5	3	31	60.7843	7	9	2	5	2	6	0	0	0	0	0	0	0	0	0	0	1	1	1	0	3	0	0	0	0	3	4
P25	29	1	13	3	0		7	1	1	1	1	1	4	1	6	3	32	62.7451	5	7	2	4	3	11	4	4	4	5	5	3	5	5	5	5	5	5	5	5	5	5	5	5	5	5	5
P26	29	1	13	3	0		6	1	1	1	1	0	6	1	6	1	48	94.1176	9	12	4	7	4	12	0	0	0	3	3	3	3	3	5	5	5	5	5	4	4	2	3	2	2	3	3
P27	55	0	13	3	0		31	3	0	1	2	0	31	1	1	1	35	68.6275	7	7	3	5	4	9	0	0	0	0	3	3	3	3	3	3	3	5	4	0	3	2	2	2	2	2	1
P28	39	1	13	3	0		6	1	1	1	1	0	5	1	4	4	35	68.6275	8	10	3	4	0	10	0	0	0	0	4	4	4	4	4	4	4	4	4	2	3	3	3	3	0	5	2
P29	28	1	13	3	0		4	1	1	1	1	0	10	1	4, 6	4	36	70.5882	7	9	3	5	1	11	1	1	0	3	3	3	4	4	3	3	3	4	4	5	5	3	3	3	2	5	2
P30	28	1	13	3	0		4	1	0	0		0	4	1	4, 5	5	40	78.4314	7	9	3	5	4	12	1	0	0	2	5	5	5	1	4	4	3	5	5	5	5	5	5	5	5	5	5
P31	39	1	13	3	0		16	2	1	1	2	1	16	1	7, 1	4	37	72.549	7	10	2	3	4	11	3	3	3	4	3	3	3	3	4	4	4	4	4	4	4	4	4	4	4	4	4
P32	62	1	13	3	0		39	1	0	1	2	0	38	1	1	6	38	74.5098	7	8	4	4	4	11	0	0	0	0	5	5	5	5	5	5	2	5	2	0	2	0	0	0	0	3	3
P33	30	1	13	3	0		3	1	0	1	1	0	1	1	1	2	33	64.7059	5	9	3	6	4	6	0	0	0	0	4	3	5	2	1	2	2	2	4	1	2	1	1	2	2	1	1
P34	43	1	13	3	0		21	3	0	0		0	20	1	1	4	31	60.7843	7	9	3	5	1	6	0	0	0	1	0	0	1	1	1	2	2	2	2	2	2	2	2	2	2	2	2
P35	29	1	13	3	0		7	1	1	0		0	6	1	1, 4, 3	7	36	70.5882	8	10	3	6	0	9	5	5	1	5	0	0	5	5	5	5	5	4	4	3	5	5	5	5	0	3	3
P36	28	1	13	3	0		2	1	0	1	2, 4	1	4	1	6	4	37	72.549	7	8	4	5	3	10	1	1	0	0	1	1	3	1	2	4	4	1	2	0	1	2	0	0	0	2	2
P37	30	0	13	3	0		5	1	1	1	2	1	5	1	6	1	44	86.2745	8	11	4	6	4	11	3	3	4	3	4	4	4	5	5	4	5	5	5	5	5	5	5	5	5	5	5
P38	34	1	13	3	0		11	1	1	1	1	1	9	1	6, 3	5	39	76.4706	7	10	3	5	1	13	5	5	5	5	5	5	5	5	5	5	5	5	5	5	5	5	5	5	5	5	5
P39	34	0	13	3	0		13	1	1	1	2, 3	1	12	1	6, 4, 5	2	31	60.7843	7	9	2	5	0	8	0	0	0	0	0	0	0	0	0	0	0	0	0	0	2	2	2	2	2	3	3
P40	24	1	26	2	0		1	1	0	0		0	1	1	2, 6	6	34	66.6667	8	7	4	4	0	11	4	2	2	5	3	2	3	5	5	5	5	5	5	5	5	5	5	5	5	5	5
P41	56	1	13	3	0		29	3	0	1	2	1	31	1	1	2	41	80.3922	9	10	4	5	2	11	0	0	0	0	0	0	0	0	0	0	0	0	0	0	0	0	0	0	0	1	1
P42	53	1	13	3	0		30	3	0	1	2	0	29	1	3S, 6, 1	3	32	62.7451	5	8	4	5	3	7	0	0	0	0	0	0	0	0	0	0	0	0	0	0	0	0	0	0	0	0	0
P43	56	0	13	3	0		22	3	1	0		0	21	1	4	1	30	58.8235	7	8	2	4	1	8	5	5	5	5	5	5	5	5	5	5	5	5	5	5	5	5	5	5	5	5	5
P44	35	1	13	3	0		14	1	1	1	2	0	20	1	1	3	29	56.8627	6	7	2	4	2	8	4	5	3	5	5	4	4	4	4	4	4	4	4	5	4	3	3	3	3	4	2
P45	32	1	13	3	0		10	1	1	0		0	5	1	1	2	33	64.7059	6	8	4	1	4	10	1	1	1	1	1	1	1	1	1	1	1	1	1	1	1	1	1	1	1	1	1
P46	51	0	13	3	0		26	3	0	0		0	20	1	1	2	32	62.7451	7	8	2	5	3	7	0	0	0	0	0	0	0	0	0	0	0	0	0	0	0	0	0	0	0	2	0
P47	25	1	13	3	0		1	1	1	0		0	0	1	5	3	29	56.8627	5	8	4	4	2	6	1	1	2	1	4	1	1	3	3	2	3	4	4	4	4	4	4	4	4	3	3
P48	25	1	26	2	0		1	1	0	0		0	1	1	6	1	26	50.9804	4	9	3	4	0	6	4	4	1	5	5	5	5	5	3	2	1	3	5	5	5	1	1	1	5	5	5
P49	33	1	13	3	0		9	1	1	1	2	0	8	1	1	2	38	74.5098	8	11	2	5	2	10	5	5	3	5	3	3	5	5	5	5	5	5	5	5	5	5	5	5	5	5	5
P50	28	0	13	3	0		2	1	1	0		0	1	1	1	1	32	62.7451	6	11	3	5	0	7	0	0	0	0	5	5	5	5	5	3	5	3	3	5	5	5	5	5	5	5	5
P51	29	1	13	3	0		4	1	0	1	2	0	1	0			42	82.3529	8	12	4	6	2	10	2	0	1	2	2	1	2	1	4	1	1	4	4	2	2	1	1	1	2	4	3
P52	27	1	13	3	1	11	3	1	1	1	2	1	9	1	1	4	40	78.4314	7	12	4	4	1	12	0	0	0	0	0	0	0	4	4	4	3	4	4	0	5	1	1	1	2	4	4
P53	27	1	13	3	0		3	1	0	0		0	3	1	3, 1	3	35	68.6275	8	7	3	6	2	9	1	1	2	3	1	1	4	5	5	5	5	5	5	5	5	5	5	5	5	5	5
P54	27	1	13	3	1	11	5	1	1	1	2, 5	1	5	1	1	2	34	66.6667	6	9	3	4	3	9	5	4	4	3	4	4	4	5	5	3	3	5	5	5	5	4	3	2	3	5	4
P55	32	0	13	3	0		8	1	0	1	2, 4, 6	0	2	1	3, 4, 1	1	44	86.2745	9	11	3	6	4	11	4	3	3	3	4	4	5	4	5	3	4	4	4	0	3	4	0	3	4	5	5
P56	62	1	13	3	0		40	3	0	1	4	0	38	1	1	1	36	70.5882	7	8	4	5	3	9	2	2	2	2	2	2	2	2	2	2	2	2	2	2	2	2	2	2	2	2	3
P57	40	1	13	3	0		14	2	1	1	2	1	14	1	1	3	39	76.4706	7	11	4	7	1	9	0	0	0	0	0	0	0	0	0	0	0	0	0	0	0	0	0	0	0	0	1
P58	29	1	13	3	0		5	1	0	1	2	1	5	1	1, 2	1	41	80.3922	8	11	4	6	3	9	0	0	3	2	0	0	0	1	2	1	2	2	2	1	1	1	1	1	2	2	2
P59	30	0	13	3	0		1	1	1	0		0	3	1	3, 4	2	35	68.6275	6	11	2	6	0	10	3	3	3	3	4	4	4	4	4	4	3	4	4	4	4	4	4	4	4	4	4
P60	27	1	13	3	0		5	1	1	1	2	1	2	0			27	52.9412	6	4	4	5	0	8	5	5	5	5	5	5	5	5	5	5	5	5	5	5	5	5	5	5	5	5	5
P61	23	0	13	3	0		0	1	1	0		0	1	1	6	7	26	50.9804	6	6	3	3	1	7	1	1	1	1	1	1	1	1	1	1	1	1	1	1	1	1	1	1	1	1	1
P62	48	0	13	3	0		3	1	1	0		0	32	1	4	3	38	74.5098	6	11	4	2	4	11	4	4	3	2	3	5	4	4	5	5	3	5	5	4	3	1	3	3	4	5	5
P63	26	1	13	3	0		3	1	1	0		0	8	1	1	1	26	50.9804	7	7	4	3	2	3	3	3	3	2	3	3	3	3	3	3	3	3	3	3	3	3	3	3	3	4	4
P64	38	1	13	3	0		17	2	1	1	2, 5	0	16	1	1	6	42	82.3529	8	11	3	6	3	11	0	0	0	0	0	0	5	3	4	2	2	2	3	3	3	2	2	2	1	3	2
P65	30	1	13	3	0		4	1	0	1	1	0	1	1	1	1	43	84.3137	8	12	3	5	4	11	1	1	1	0	5	5	5	4	4	4	4	3	3	2	2	2	2	2	2	2	2
P66	68	0	13	3	0		42	3	0	1	2, 4	0	41	1	1	1	25	49.0196	7	5	3	4	2	4	0	0	0	0	0	0	0	0	1	0	0	1	0	0	0	0	0	0	0	0	0
P67	33	0	13	3	0		11	1	1	1	2	1	13	1	1	1	40	78.4314	5	9	4	6	3	13	0	0	0	0	3	3	3	3	3	3	3	3	3	2	3	2	3	3	3	3	3
P68	26	1	26	2	0		1	1	0	1	1	0	4	1	1, 6, 2	1	39	76.4706	8	8	3	5	4	11	2	0	0	2	4	0	1	3	2	2	2	4	4	3	2	0	0	0	0	3	3
P69	28	1	13	3	0		2	1	0	0		0	2	1	1	1	41	80.3922	8	12	4	5	4	8	5	4	0	0	4	4	4	4	5	5	5	5	5	0	5	5	5	5	0	5	5
P70	27	1	26	2	0		4	1	0	1	1, 2, 6	1	3	1	1	3	44	86.2745	7	13	3	6	3	12	5	5	5	5	5	5	5	5	5	5	5	5	5	5	5	5	5	5	5	5	5
P71	37	0	26	2	0		2	1	0	0		0	0	1	1, 6	2	22	43.1373	6	5	4	4	0	3	3	1	1	2	4	3	4	3	3	4	2	4	4	0	2	0	0	0	1	5	3
P72	27	1	26	2	0		2	1	0	1	1	1	1	1	2, 7	2	41	80.3922	7	9	4	6	4	11	3	3	2	3	3	3	4	3	3	2	2	5	5	4	5	4	4	4	4	5	5
P73	27	0	26	2	0		4	1	1	1	2	0	4	1	1	2	36	70.5882	4	10	3	7	4	8	0	0	1	1	1	1	1	1	1	1	1	1	1	2	2	2	2	1	1	2	2
P74	35	1	26	2	0		12	1	0	1	2	1	11	1	6	3	42	82.3529	8	10	4	5	4	11	0	0	0	0	5	0	5	5	5	5	0	0	2	0	0	0	0	0	0	5	5
P75	27	1	26	2	0		2	1	0	1	1	1	1	1	6, 2, 7	2	41	80.3922	7	9	4	6	4	11	3	3	2	3	3	3	4	3	3	2	2	5	5	4	5	4	4	4	4	5	5
P76	26	1	05	2	0		1	1	0	0		0	0	1	1	1	25	49.0196	6	4	3	4	3	5	2	2	2	2	2	4	3	4	5	5	4	4	5	5	5	3	3	4	3	3	3
P77	39	1	13	3	0		13	2	0	0		0	4	1	1, 6	1	37	72.549	9	7	2	6	4	9	0	0	0	0	0	0	0	0	0	0	0	0	0	0	0	0	0	0	0	0	0
P78	61	0	18	2	0		2	1	1	0		0	21	0			29	56.8627	7	7	3	4	4	4	1	0	1	1	1	2	2	2	2	1	1	1	1	0	0	0	0	0	0	1	1
P79	25	1	25	3	0		0	1	0	0		0	0	1	8	1	31	60.7843	5	10	3	5	4	4	4	0	2	2	4	3	3	3	4	4	0	5	4	0	4	4	4	4	4	5	5
P80	27	1	17	2	0		3	1	0	1	2	1	2	1	6, 2	2	39	76.4706	9	10	3	6	3	8	3	3	4	5	5	5	5	5	5	5	4	5	5	4	4	2	2	2	3	5	4
P81	31	1	13	3	0		9	1	1	1	1, 2	0	9	1	6, 7	3	44	86.2745	7	11	4	7	4	11	2	2	2	0	4	4	4	4	4	4	0	4	4	0	2	0	0	2	0	5	4
P82	31	0	05	2	0		5	1	0	1	2	0	5	1	2, 6, 5	4	29	56.8627	8	7	3	3	0	8	2	0	1	4	4	4	3	4	5	5	4	5	5	1	5	2	3	2	0	5	4
P83	38	0	25	3	0		15	2	1	1	2	1	15	1	1, 6	1	43	84.3137	8	9	4	6	4	12	0	0	0	0	2	2	2	2	5	5	5	5	5	5	5	3	5	5	5	5	5
P84	27	1	10	2	0		1	3	1	0		0	2	1	2, 6	7	21	41.1765	5	3	2	3	1	7	2	0	1	2	2	2	2	2	2	2	2	2	2	2	2	2	2	2	2	2	2
P85	26	1	05	2	0		2	1	0	0		0	2	1	6, 5	1	36	70.5882	7	8	3	5	4	9	2	2	2	2	2	1	4	3	4	4	3	2	4	4	4	4	4	4	3	5	5
P86	45	1	25	3	0		22	2	1	1	2	1	22	1	1	2	30	58.8235	7	10	3	4	0	6	4	2	2	2	2	2	2	2	4	4	2	3	3	3	2	2	2	2	2	2	4
P87	36	0	07	5	0		13	1	0	1	2, 4, 6, 7	0	12	1	7, 4	1	39	76.4706	7	9	4	3	4	12	4	4	5	5	4	4	5	5	5	5	5	5	5	5	5	5	5	5	5	5	5
P88	33	1	08	3	0		9	1	0	1	2, 6	1	9	1	9	1	41	80.3922	8	10	3	6	3	11	2	2	2	2	2	2	2	3	3	3	3	3	3	3	3	3	2	2	2	5	5
P89	25	1	26	2	0		0	1	0	0		0	0	1	6, 4	1	35	68.6275	5	8	3	4	4	11	4	4	4	4	4	4	4	5	4	4	4	4	4	4	5	4	5	4	4	4	4
P90	26	1	10	2	0		0	1	0	0		0	0	1	4, 6	1	33	64.7059	5	9	3	5	0	11	0	0	0	0	0	0	0	1	1	1	0	1	1	0	1	0	0	0	1	1	0
P91	42	0	10	2	0		3	1	1	1	1	0	2	1	2	1	39	76.4706	7	11	4	4	4	9	1	1	1	1	1	1	1	1	1	1	1	1	1	1	1	1	1	1	1	1	1
P92	27	1	07	5	0		4	1	0	1	2, 5	0	3	1	6	2	45	88.2353	9	12	3	7	4	10	3	0	4	0	5	4	3	5	5	5	5	5	5	0	5	5	0	5	0	5	5
P93	32	1	16	4	0		8	1	0	1	2	0	8	1	1	2	35	68.6275	6	10	4	5	4	6	0	0	0	0	0	0	4	3	4	4	4	4	4	2	4	3	3	3	3	4	4
P94	25	1	26	2	0		2	1	1	1	1	0	2	1	1	1	31	60.7843	6	9	3	6	0	7	4	4	4	5	5	5	5	5	5	5	5	5	5	5	5	5	5	5	5	5	5
P95	43	1	19	3	0		2	1	1	1	1	0	2	1	1	3	37	72.549	7	9	2	4	3	12	5	4	5	5	5	1	2	5	5	3	5	4	5	5	5	5	5	5	5	5	5
P96	28	0	09	5	0		4	1	1	1	1, 3, 6	0	9	1	1, 2	1	41	80.3922	8	12	3	6	0	12	0	1	1	1	1	4	4	4	4	4	0	3	4	1	1	1	1	1	1	5	5
P97	30	1	20	2	0		6	1	1	1	2	1	5	1	1	1	25	49.0196	6	7	2	3	0	7	1	0	0	0	0	2	2	2	2	2	2	2	2	2	1	1	1	1	1	1	2
P98	30	1	17	2	0		7	1	1	1	1	0	7	1	1, 3	7	37	72.549	8	9	3	4	4	9	0	0	0	1	2	2	2	2	2	2	2	2	2	1	1	0	0	0	2	2	2
P99	47	0	16	4	0		24	3	0	1	2, 3, 4	1	24	1	1, 10	1	43	84.3137	8	11	4	5	3	12	5	5	4	5	5	3	4	5	5	4	5	5	5	5	5	5	5	5	5	4	5
P100	31	1	06	2	0		1	1	1	1	1	0	0	1	2	2	28	54.902	5	5	3	4	4	7	5	5	5	4	5	5	5	5	5	5	4	5	5	2	4	3	4	4	3	5	5
P101	48	1	25	3	0		23	3	1	1	2	1	22	1	6	3	30	58.8235	8	7	3	4	0	8	3	3	3	3	3	3	3	3	3	3	3	3	3	3	3	3	3	3	4	3	3
P102	35	1	02	2	0		1	1	1	1	1	1	0	1	2	1	35	68.6275	9	8	3	2	3	10	1	1	1	1	0	1	0	1	1	1	1	1	1	1	1	1	1	1	1	1	1
P103	23	1	26	2	0		2	1	0	0		0	1	1	2, 4	2	40	78.4314	6	10	4	7	4	9	2	2	2	2	3	3	4	4	4	5	5	5	5	3	4	4	2	2	3	4	4
P104	34	0	15	2	0		1	1	1	0		0	5	1	1	1	32	62.7451	4	9	4	6	1	8	0	0	1	1	1	1	1	1	1	1	1	1	1	1	1	1	1	1	1	1	1
P105	44	0	06	2	0		18	3	1	1	2, 6	0	8	1	1	2	36	70.5882	5	10	4	7	3	7	0	0	0	0	0	0	0	2	5	5	4	5	5	0	5	0	0	0	0	0	0
P106	25	0	18	2	0		0	1	1	1	1	1	6	1	4	3	31	60.7843	6	6	3	4	1	11	4	5	4	5	4	4	4	4	5	5	5	5	5	4	4	5	5	5	5	4	5
P107	37	0	25	3	0		11	1	0	1	2	0	5	1	4, 1	3	40	78.4314	7	10	4	4	4	11	0	0	0	0	1	1	2	4	3	1	0	0	1	0	1	1	0	0	1	3	5
P108	26	1	10	2	0		0	1	0	0		0	0	1	4, 6	1	33	64.7059	5	9	3	5	0	11	0	0	0	0	0	0	0	1	1	1	0	1	1	0	1	0	0	0	1	1	0
P109	26	1	26	2	0		3	1	1	1	2	1	3	1	2, 6	2	39	76.4706	7	10	3	5	2	12	2	0	2	4	3	2	2	4	5	5	5	5	5	5	5	5	5	5	5	5	5
P110	28	1	06	2	0		1	1	1	0		0	9	1	2, 6	2	33	64.7059	6	8	3	5	3	8	0	0	0	0	0	0	0	1	1	1	0	2	2	1	2	0	0	0	0	1	1
P111	41	1	21	4	0		4	1	1	1	1, 2	0	4	1	1	2	39	76.4706	9	9	4	6	0	11	0	0	2	0	2	2	3	3	3	2	0	3	4	0	5	4	0	0	1	4	5
P112	25	1	17	2	0		2	1	0	1	1	0	2	1	6, 2, 3, 4	2	44	86.2745	9	11	4	6	4	10	3	3	2	2	3	0	3	3	3	3	0	4	4	0	4	0	0	0	2	4	4
P113	26	1	26	2	0		3	1	0	1	2	1	3	1	1, 3, 4	3	44	86.2745	9	11	3	6	4	11	5	3	4	5	4	4	3	4	5	4	3	4	5	4	5	5	3	4	4	5	5
P114	37	0	25	3	0		11	1	0	1	2	0	5	1	1, 5, 6	3	40	78.4314	7	10	4	4	4	11	0	0	0	0	1	1	2	4	3	1	0	0	1	0	1	1	0	0	1	3	5
P115	30	1	14	1	0		4	1	1	1	2	0	2	1	6	1	39	76.4706	9	10	4	6	3	7	5	5	4	4	4	4	4	3	5	5	3	4	4	3	4	4	3	4	4	4	4
P116	32	1	25	3	0		10	3	1	1	8	0	1	1	6	1	37	72.549	8	11	3	4	1	10	0	0	0	0	0	0	0	0	0	0	1	0	0	0	0	0	0	0	0	0	0
P117	26	0	14	1	0		5	3	0	0		0	5	1	1, 2	1	34	66.6667	4	12	3	5	4	6	0	0	0	1	1	0	0	0	0	0	0	0	1	0	2	1	1	1	2	0	1
P118	34	1	17	2	0		12	1	1	1	2, 4	1	11	1	1	1	33	64.7059	8	9	3	4	0	9	1	1	0	0	1	1	1	0	1	1	0	1	1	1	1	0	0	0	0	5	5
P119	30	0	13	3	0		5	1	0	1	2	0	5	1	7, 1	1	47	92.1569	8	12	4	7	4	12	2	2	2	2	2	2	2	5	5	3	3	5	5	2	5	3	3	4	4	5	5
P120	27	1	22	1	0		0	1	1	0		0	0	1	1	1	25	49.0196	7	4	4	4	0	6	0	0	0	0	0	0	0	0	1	0	1	1	1	1	1	0	0	0	0	1	1
P121	26	1	13	3	0		2	1	0	1	5	0	11	1	4, 6	2	42	82.3529	7	12	4	3	4	12	2	2	2	4	1	1	1	1	1	1	1	5	5	1	5	3	3	5	5	5	5
P122	35	0	13	3	0		10	1	0	1	6, 8	1	10	1	7	1	47	92.1569	9	11	3	7	4	13	4	4	4	4	4	4	4	4	4	4	3	4	4	4	4	3	3	3	3	4	4
P123	54	1	25	3	0		36	3	0	1	2	0	11	1	6, 7	1	40	78.4314	7	7	4	6	4	12	5	5	5	5	3	3	3	3	4	5	5	5	5	5	5	5	5	5	5	5	4
P124	34	1	08	3	0		13	1	1	1	2	0	15	1	1, 3	1	41	80.3922	9	8	4	4	3	13	5	5	5	5	2	2	5	3	4	5	5	5	5	5	5	5	5	5	5	5	5
P125	24	1	05	2	0		1	1	0	0		0	1	1	1, 2	1	37	72.549	9	6	4	5	4	9	2	2	2	2	3	2	2	3	4	3	2	3	3	2	4	2	3	3	4	5	5
P126	29	1	05	2	0		5	1	1	1	2	0	4	1	6	5	37	72.549	8	10	3	6	4	6	2	2	0	0	2	2	2	2	2	2	0	2	2	0	2	0	0	0	0	2	2
P127	45	1	05	2	0		19	3	0	1	1, 2, 4	0	18	1	6	2	38	74.5098	7	9	4	3	3	12	4	4	4	5	5	5	5	4	5	5	5	4	4	5	5	5	5	4	5	5	5
P128	49	1	08	3	0		13	1	1	1	2	0	1	1	1	1	43	84.3137	9	10	4	6	3	11	4	4	4	3	3	3	4	4	4	3	4	3	4	3	4	3	3	3	3	4	4
P129	38	0	08	3	0		4	1	1	1	1	0	9	1	6, 1	1	38	74.5098	8	11	3	4	3	9	0	0	0	0	1	1	1	1	1	1	1	1	1	1	1	0	0	1	0	1	0
P130	29	1	08	3	0		5	1	0	1	6	0	1	1	6, 1	3	30	58.8235	7	5	1	4	3	10	1	1	3	2	3	3	4	3	3	2	2	3	1	0	4	0	0	0	2	5	0
P131	29	0	08	3	0		4	1	0	1	2	0	4	1	1, 2	2	31	60.7843	4	8	2	4	3	10	1	0	0	0	0	0	0	0	0	0	0	0	1	0	0	0	0	0	0	0	0
P132	35	0	08	3	0		7	1	1	1	1	0	8	1	5	7	19	37.2549	2	7	3	0	1	6	5	5	5	3	5	2	2	5	5	5	5	5	5	5	5	5	5	5	5	5	5
P133	26	1	08	3	0		1	1	1	1	1	0	5	1	2, 1	7	33	64.7059	6	11	3	5	0	8	0	0	0	0	0	0	0	1	1	1	1	2	2	2	2	2	2	1	1	3	2
P134	26	1	26	2	0		3	1	0	1	2	1	3	1	1, 3, 4	3	44	86.2745	9	11	3	6	4	11	5	3	4	5	4	4	3	4	5	4	3	4	5	4	5	5	3	4	4	5	5
P135	55	0	08	3	0		7	1	1	1	2	0	46	1	1, 6	1	35	68.6275	5	8	4	6	2	10	4	4	4	2	4	4	4	4	4	4	4	4	4	4	4	4	4	4	4	4	4
P136	25	0	08	3	0		1	1	1	0		0	1	1	2, 5	1	32	62.7451	5	10	3	4	3	7	3	3	1	1	1	1	3	3	3	4	4	3	3	2	2	3	1	0	0	2	1
P137	31	0	22	1	2	12	8	1	1	1	2, 4	0	8	1	6	7	39	76.4706	8	10	3	2	4	12	3	3	3	4	3	3	3	3	4	3	2	3	4	4	4	2	2	2	3	4	3
P138	34	1	08	3	0		13	1	1	1	2	0	13	1	2, 1, 6	1	30	58.8235	8	7	3	1	2	9	5	3	5	0	0	0	0	1	1	1	1	2	1	0	3	4	0	3	0	5	5
P139	42	0	13	3	0		20	2	0	1	8	1	18	1	3, 1	1	38	74.5098	8	10	2	4	4	10	1	1	1	1	1	1	1	1	1	1	1	1	1	5	5	5	5	5	5	5	5
P140	28	1	05	2	0		0	1	0	0		0	0	1	1, 7	1	36	70.5882	6	9	3	6	3	9	3	1	1	1	2	2	2	2	3	3	3	4	4	4	4	3	3	3	3	4	4
P141	40	0	25	3	0		17	3	0	0		0	16	0			38	74.5098	7	10	4	3	3	11	0	0	0	0	1	1	1	1	1	1	1	1	1	0	0	0	0	0	1	1	1
P142	61	1	08	3	0		38	3	0	1	1, 2, 6	0	38	1	6	7	31	60.7843	5	9	2	5	1	9	2	3	4	5	3	2	5	5	5	5	5	5	5	5	5	5	5	5	5	5	5
P143	32	1	19	3	0		9	1	1	0		0	7	1	1, 3	1	42	82.3529	8	11	2	5	4	12	2	5	1	2	4	0	3	5	5	5	5	3	5	5	4	4	4	4	5	5	3
P144	39	1	25	3	0		16	2	0	1	8	0	0	1	5, 2	1	37	72.549	7	12	4	5	4	5	2	2	2	1	3	1	3	3	1	1	0	0	0	0	0	0	0	0	0	2	1
P145	28	0	19	3	0		3	1	1	0		0	8	1	1	2	26	50.9804	4	8	1	4	0	9	0	0	0	1	0	0	1	1	1	1	0	1	1	0	1	0	0	0	0	0	1
P146	26	1	25	3	0		2	3	1	1	1	1	1	1	6	3	28	54.902	5	11	3	4	0	5	5	5	3	3	4	4	4	5	5	4	4	4	4	0	4	4	4	4	5	4	4
P147	28	1	08	3	0		0	1	0	0		0	0	1	1, 6	1	34	66.6667	8	6	3	6	0	11	0	0	0	3	3	3	3	3	3	3	4	4	4	3	4	4	4	4	4	4	4
P148	28	0	25	3	0		4	1	1	1	2	0	3	1	6	7	38	74.5098	6	8	4	5	4	11	0	1	1	0	0	0	5	5	5	5	5	5	5	1	3	2	5	5	3	4	4
P149	36	1	24	4	0		11	2	0	1	2	0	11	1	2	2	43	84.3137	9	9	4	5	4	12	0	0	0	0	2	2	3	3	4	0	0	0	2	0	0	0	0	0	0	2	2
P150	28	1	13	3	0		2	1	0	1	2, 4	1	4	1	6	4	37	72.549	7	8	4	5	3	10	1	1	0	0	1	1	3	1	2	4	4	1	2	0	1	2	0	0	0	2	2
P151	43	1	25	3	0		12	3	1	1	2	0	11	1	2, 1	2	42	82.3529	8	11	4	4	4	11	0	0	0	0	0	0	0	0	0	0	0	0	0	0	0	0	0	0	0	0	0
P152	24	1	13	3	0		1	1	1	0		0	0	1	1	7	29	56.8627	7	8	2	4	2	6	2	2	2	4	2	1	4	4	4	4	4	4	4	4	4	4	4	4	4	4	4
P153	44	1	05	2	0		8	1	1	1	6	0	4	1	2, 3	2	37	72.549	7	8	3	4	4	11	0	0	0	0	0	0	0	0	0	0	0	0	0	0	1	0	0	0	0	0	0
P154	30	1	19	3	0		9	1	1	1	2	0	9	1	6	3	39	76.4706	8	9	4	5	3	10	3	2	1	1	1	1	1	1	1	1	1	0	1	3	3	3	3	3	3	3	3
P155	40	1	17	2	1	8	5	1	1	0		0	14	0			26	50.9804	5	8	1	5	2	5	1	1	1	1	1	1	1	1	1	1	1	1	1	1	1	1	1	1	1	1	1
P156	27	0	26	2	0		0	1	0	0		0	0	1	3	1	28	54.902	4	9	3	6	1	5	1	1	1	1	1	1	1	1	1	1	1	1	1	1	1	1	1	1	1	1	1
P157	35	0	12	5	0		5	1	0	0		0	5	1	6 , 4	2	39	76.4706	8	10	3	7	3	8	4	4	4	4	4	4	4	4	4	4	3	5	5	5	4	3	5	3	5	5	5
P158	40	0	24	4	0		19	1	1	1	2	1	21	1	1	1	44	86.2745	9	12	4	7	4	8	1	1	1	0	0	0	0	1	2	1	2	2	2	2	2	2	2	1	2	2	1
P159	44	1	25	3	0		23	1	1	1	2	0	23	1	6, 1	1	36	70.5882	8	10	3	2	4	9	4	4	4	4	5	5	5	5	5	5	5	5	5	0	5	5	5	5	0	5	5
P160	35	1	24	4	0		7	1	1	0		0	7	1	1, 3	5	30	58.8235	5	7	2	4	2	10	0	0	0	0	0	0	0	0	0	0	0	0	0	0	0	0	0	0	0	0	0
P161	47	1	16	4	0		21	2	0	1	2, 4	1	19	1	1	7	42	82.3529	8	11	4	5	3	11	5	4	5	5	5	5	5	5	5	5	5	5	5	5	5	5	5	5	4	5	5
P162	27	1	18	2	0		1	1	0	0		0	0	1	1	2	33	64.7059	7	6	3	5	2	10	4	4	4	4	4	3	3	3	3	3	3	3	3	4	4	4	4	4	4	4	4
P163	26	0	13	3	0		1	1	0	1	1	0	1	1	6, 1	1	39	76.4706	6	11	3	5	3	11	4	4	4	3	5	5	5	5	5	5	2	5	5	4	5	3	2	3	5	5	5
P164	26	1	19	3	0		2	1	1	0		0	2	1	1	1	38	74.5098	9	9	3	7	2	8	0	0	0	0	0	0	0	0	1	1	1	1	0	0	2	1	2	2	2	2	2
P165	32	1	26	2	0		2	1	1	1	1	0	14	1	6	6	31	60.7843	4	8	1	6	4	8	1	1	3	5	5	5	5	5	5	5	4	5	5	5	5	3	2	2	1	2	2
P166	26	1	19	3	0		3	1	0	1	2, 5	0	0	1	2, 1, 6	1	39	76.4706	8	9	3	6	4	9	4	4	4	1	1	2	2	2	3	2	2	0	1	0	0	0	0	0	2	4	3
P167	41	1	12	5	0		19	1	1	1	2	0	19	1	6	1	43	84.3137	8	11	4	5	4	11	4	0	0	0	0	0	0	0	0	0	0	0	0	5	3	0	0	0	0	0	0
P168	34	1	25	3	0		11	3	1	0		0	12	1	1	1	36	70.5882	7	11	3	7	1	7	3	1	1	0	2	2	3	4	4	4	4	4	4	0	3	3	3	3	3	3	3
P169	39	0	24	4	0		11	1	0	0		0	11	1	1	1	37	72.549	5	11	3	3	3	12	0	0	0	2	2	2	3	4	5	5	5	4	5	5	5	5	5	5	5	5	5
P170	24	1	24	4	0		1	1	1	0		0	1	1	5, 1	1	33	64.7059	6	8	3	5	1	10	4	3	1	2	2	2	2	2	2	2	2	2	2	2	3	2	2	2	1	4	3
P171	37	0	08	3	0		13	1	1	0		0	11	1	1, 6	2	41	80.3922	8	11	3	5	4	10	3	2	0	3	2	2	1	2	1	3	2	4	3	4	4	1	3	3	3	3	1
P172	36	1	15	2	0		5	1	1	1	2	0	5	1	1, 3	2	43	84.3137	7	13	4	6	3	10	0	0	2	2	2	2	2	2	2	2	0	2	2	2	2	0	1	0	2	2	2
P173	29	1	17	2	0		2	1	1	1	1	1	4	1	6	7	41	80.3922	4	11	4	6	4	12	1	0	1	0	0	0	0	2	2	1	0	2	0	0	2	0	0	0	0	0	1
P174	27	1	25	3	0		1	1	1	0		0	0	1	4, 1	1	24	47.0588	5	7	2	3	1	6	3	3	0	3	3	0	3	2	2	0	0	0	0	0	3	3	2	2	0	0	0
P175	36	1	08	3	0		0	1	1	1	2	0	0	1	1	1	38	74.5098	7	8	3	6	2	12	4	4	4	4	3	3	3	3	3	3	4	3	2	2	2	2	2	1	5	5	5
P176	30	0	25	3	0		2	1	1	0		0	2	1	6	2	39	76.4706	8	10	4	6	3	8	0	0	2	1	0	0	2	2	2	2	2	2	2	0	1	0	0	0	0	1	0
P177	23	1	25	3	0		0	1	1	1	1	1	3	1	1, 2	3	43	84.3137	8	9	4	7	4	11	5	5	5	5	5	5	5	5	5	5	5	5	5	5	5	5	5	5	5	5	5
P178	33	1	13	3	2	10	0	1	1	0		0	6	1	6, 1, 2	1	40	78.4314	8	13	3	5	3	8	0	0	0	0	0	0	1	1	1	1	0	0	0	0	0	0	0	0	0	1	0
P179	37	1	25	3	0		1	1	1	1	1	0	0	1	1	1	30	58.8235	7	5	2	5	2	9	2	2	2	2	2	2	2	2	2	2	2	2	2	2	1	2	2	2	2	2	2
P180	26	1	16	4	0		1	1	1	0		0	1	1	1, 6	1	17	33.3333	5	6	2	2	0	2	2	2	2	2	2	2	2	2	2	2	2	2	2	2	2	2	2	2	2	2	2
P181	44	1	25	3	0		23	1	1	1	2	0	23	1	1, 6	1	36	70.5882	8	10	3	2	4	9	4	4	4	4	5	5	5	5	5	5	5	5	5	0	5	5	5	5	0	5	5
P182	24	1	17	2	0		0	1	0	0		0	0	1	2, 6	1	33	64.7059	8	9	2	5	3	6	5	5	5	4	2	2	2	2	4	0	0	4	5	2	5	0	0	0	2	5	5
P183	36	1	08	3	0		0	1	1	1	2	0	0	1	1	1	38	74.5098	7	8	3	6	2	12	4	4	4	4	3	3	3	3	3	3	4	3	2	2	2	2	2	1	5	5	5
P184	23	1	26	2	0		0	1	0	0		0	0	1	1	1	34	66.6667	6	9	3	5	1	10	5	5	5	5	5	5	5	5	4	5	3	5	5	5	5	5	1	1	1	5	5
P185	39	1	13	3	0		16	3	1	1	6	0	16	1	3	2	33	64.7059	7	6	2	6	1	11	2	2	2	3	0	0	3	3	4	0	0	3	3	1	3	0	0	0	1	1	0
P186	22	1	09	5	0		0	1	1	1	1	0	0	1	1	2	24	47.0588	5	6	2	4	1	6	0	0	0	0	0	0	0	0	0	0	0	0	5	5	5	0	0	0	0	5	5
P187	31	1	19	3	0		8	2	0	1	8	0	1	1	1	1	31	60.7843	5	10	4	4	3	5	0	0	0	0	0	0	1	0	1	1	1	0	1	0	1	1	0	0	0	1	2
P188	39	0	19	3	0		15	3	1	1	6	0	23	1	1	3	42	82.3529	8	13	3	4	3	11	2	1	1	2	2	2	2	2	2	2	2	2	2	2	2	2	2	2	2	2	2
P189	43	0	14	1	0		19	1	0	1	2	0	18	1	3, 1	2	39	76.4706	8	9	4	4	3	11	1	0	0	0	1	1	3	3	3	3	0	2	3	0	1	0	0	0	1	3	1
P190	25	1	26	2	0		1	1	1	0		0	1	1	1	2	30	58.8235	6	6	3	3	2	10	1	0	1	0	1	1	2	1	1	0	0	0	1	0	1	0	0	0	0	1	1
P191	46	0	25	3	0		7	3	1	0		0	33	1	1	1	41	80.3922	6	13	4	6	1	11	0	0	0	0	0	0	0	1	1	1	1	1	1	0	1	1	1	1	1	3	1
P192	28	1	23	1	0		4	1	1	1	1, 2, 6, 7	1	4	1	4	3	30	58.8235	5	9	2	5	0	9	5	5	3	5	5	5	5	5	5	5	5	5	5	3	4	4	4	4	4	5	4
P193	49	1	25	3	0		8	3	1	0		0	2	1	1	1	34	66.6667	5	10	4	4	3	8	1	1	1	1	1	1	1	1	1	1	1	1	1	1	1	0	0	0	0	0	1
P194	32	1	19	3	0		10	1	1	0		0	8	1	1, 6	1	34	66.6667	7	8	2	4	4	9	5	5	5	5	5	5	5	5	5	5	2	5	4	0	5	0	0	0	2	2	3
P195	29	1	09	5	0		5	1	0	0		0	2	1	1	1	40	78.4314	7	7	4	5	4	13	5	5	3	2	5	5	5	5	4	4	5	4	4	4	5	5	1	3	3	5	5
P196	54	1	19	3	0		26	1	0	1	2	0	14	1	1	3	41	80.3922	8	12	4	7	1	9	2	2	2	3	0	0	2	5	5	5	5	5	5	5	5	5	5	5	5	5	5
P197	58	1	19	3	0		29	3	0	0		0	20	1	1, 2	7	45	88.2353	8	13	4	7	4	9	0	0	0	0	4	4	4	4	4	3	3	0	0	0	1	0	0	0	0	0	2
P198	52	0	16	4	0		3	1	1	1	2	1	12	1	1	2	34	66.6667	8	10	3	4	2	7	2	1	1	1	2	2	2	3	3	3	2	1	1	0	2	2	1	1	0	2	2
P199	37	1	25	3	0		4	3	1	0		0	22	1	1, 5	3	40	78.4314	6	10	2	5	4	13	3	3	3	3	2	3	2	2	2	2	3	3	3	5	5	5	5	5	5	5	5
P200	37	0	24	4	0		13	1	0	1	2	0	13	1	1	3	35	68.6275	6	8	3	4	1	13	0	0	0	0	3	3	3	3	3	3	3	3	3	4	4	4	4	4	4	4	4
P201	28	1	24	4	0		5	1	0	1	2, 6	0	3	1	6	3	39	76.4706	8	10	4	6	3	8	0	0	2	0	0	0	2	0	2	0	0	0	0	0	0	0	0	0	1	2	2
P202	32	1	21	4	0		8	1	1	0		0	8	1	3, 1	5	33	64.7059	7	9	3	5	2	7	2	2	2	2	4	4	4	4	4	2	0	1	2	0	0	0	0	0	0	1	1
P203	28	1	13	3	0		5	1	0	0		0	5	1	1, 8	7	20	39.2157	4	8	2	3	0	3	3	3	4	5	5	5	3	5	5	5	5	3	5	0	5	0	0	5	0	0	5
P204	34	1	27	1	0		4	1	1	1	8	1	3	1	1	2	31	60.7843	5	8	3	4	2	9	4	4	5	5	4	4	3	4	4	4	4	4	5	2	5	5	5	5	5	5	5
P205	28	1	16	4	0		6	3	1	1	1	1	4	1	1	2	30	58.8235	4	7	4	4	1	10	0	0	2	2	2	2	2	3	3	4	2	3	3	3	3	2	2	2	2	3	3
P206	39	0	25	3	0		12	3	1	1	2	0	12	1	1	1	39	76.4706	6	9	4	5	4	11	0	0	0	2	0	2	2	2	2	2	2	2	2	2	2	0	0	0	0	0	0
P207	31	0	10	2	0		6	1	1	1	2	1	6	1	1	2	27	52.9412	4	4	4	3	2	10	4	4	4	4	4	4	4	4	4	4	4	4	4	4	4	4	4	4	4	4	4
P208	33	1	25	3	0		11	1	1	1	2	0	14	1	1	1	43	84.3137	8	10	3	6	4	12	3	4	5	5	5	5	5	5	5	5	5	5	5	5	5	5	5	5	5	5	5
P209	35	0	13	3	0		12	3	0	1	2	0	12	1	1, 4	1	38	74.5098	6	10	3	6	4	9	5	5	5	5	5	5	5	5	5	5	5	5	5	5	5	5	5	2	5	5	5
P210	44	1	13	3	2	20	13	3	0	1	4	0	14	1	6	3	35	68.6275	8	12	3	5	0	7	1	1	1	1	1	1	1	1	1	1	1	1	1	1	1	1	1	1	1	1	1
P211	27	1	11	5	0		5	1	1	1	2	1	2	0			24	47.0588	4	4	2	3	1	10	5	2	5	3	4	4	5	4	5	5	5	5	4	4	5	5	4	5	4	4	4
P212	26	1	08	3	0		15	1	1	1	2	0	15	1	1	3	38	74.5098	10	9	3	3	2	11	4	4	4	4	4	4	4	4	4	4	4	4	4	4	4	4	4	4	4	4	4
P213	37	1	24	4	0		16	1	1	1	2	0	16	1	6, 1	1	37	72.549	7	8	2	6	4	10	5	5	5	2	5	5	5	5	5	5	5	5	5	5	5	5	5	5	5	5	5
P214	41	0	13	3	0		14	3	0	1	2	1	14	1	3	3	33	64.7059	6	11	2	3	2	9	4	4	2	1	4	3	3	2	3	2	3	4	5	3	5	2	4	2	2	5	4
P215	43	0	21	4	0		18	1	0	1	2	0	17	1	3	2	38	74.5098	8	10	2	4	3	11	0	0	0	0	0	0	0	0	0	0	0	0	0	0	0	0	0	0	0	0	0
P216	32	0	02	2	0		9	1	1	1	2, 4	0	9	0			37	72.549	6	12	3	5	1	10	1	1	4	2	3	3	3	3	3	3	3	3	3	3	3	3	3	3	3	3	3
P217	28	1	12	5	0		6	1	0	1	2, 6	0	5	1	1	3	31	60.7843	6	8	4	5	0	8	2	0	2	0	0	0	2	2	3	2	0	1	3	2	2	0	0	0	0	3	3
P218	70	0	13	3	0		45	2	0	1	2	1	13	1	3	3	36	70.5882	7	10	4	2	4	9	0	0	0	0	0	0	0	0	0	0	0	0	0	0	0	0	0	0	0	1	1
P219	45	1	25	3	0		17	3	1	1	2	1	17	1	6, 1	1	40	78.4314	7	9	4	5	4	11	5	5	5	1	3	3	3	3	4	5	4	4	5	3	4	4	4	4	4	5	5
P220	36	1	24	4	0		14	1	0	0		0	14	1	1	1	49	96.0784	10	11	4	7	4	13	2	2	0	0	0	0	0	0	0	0	0	0	0	0	2	1	1	1	1	2	2
P221	39	0	21	4	0		17	1	1	1	2	0	17	1	3	6	37	72.549	7	11	3	6	3	7	5	5	5	5	5	5	5	5	5	5	5	5	5	5	5	5	5	5	5	5	5
P222	45	0	13	3	0		21	3	0	1	2	0	21	1	1	1	37	72.549	5	10	4	5	4	9	0	0	0	0	0	0	0	2	2	1	0	5	3	0	4	0	0	0	0	4	3
P223	42	0	25	3	0		19	3	1	1	1, 2, 4	0	19	1	3	3	44	86.2745	9	10	4	5	4	12	3	2	3	3	2	1	3	3	3	3	2	3	3	3	1	1	1	1	2	2	2
P224	38	1	13	3	0		16	3	1	1	2	0	1	1	6	6	34	66.6667	6	10	3	4	1	10	0	0	0	0	0	0	0	0	0	0	0	0	0	0	0	0	0	0	0	0	0
P225	33	1	17	2	0		9	1	1	1	2	0	8	1	6, 1	3	35	68.6275	9	7	4	3	4	8	0	0	4	4	3	3	3	3	3	4	5	0	4	0	0	0	0	0	0	0	3
P226	31	1	15	2	0		6	1	0	1	2, 6	0	6	1	2	4	38	74.5098	8	9	3	3	4	11	5	2	2	3	4	4	4	4	4	3	2	2	3	2	2	0	0	0	0	2	2
P227	37	1	06	2	0		4	1	1	1	5	1	4	1	1, 4	5	35	68.6275	7	9	3	2	4	10	5	4	4	5	5	5	5	5	5	5	5	5	5	4	5	4	4	4	5	5	5
P228	33	1	13	3	0		10	3	1	1	2	0	14	1	1	1	42	82.3529	9	11	2	6	4	10	0	0	0	0	5	4	5	5	5	5	2	2	2	0	0	0	0	0	0	0	0
P229	34	1	04	1	0		11	1	1	1	7	0	11	1	1	3	34	66.6667	8	11	3	3	2	7	5	5	5	0	0	0	0	0	0	0	0	0	0	0	1	0	0	0	1	1	1
P230	27	1	13	3	0		5	1	1	1	2	0	7	1	1, 5	3	24	47.0588	3	6	2	5	0	8	4	3	4	1	1	2	2	2	2	2	1	1	1	1	4	4	4	4	4	4	5
P231	35	1	13	3	0		13	1	1	0		0	13	1	1	7	26	50.9804	6	7	1	2	4	6	3	3	4	4	4	4	4	4	4	4	4	4	4	4	4	4	4	4	4	4	4
P232	51	0	12	5	0		28	3	0	1	2	0	22	1	1	5	35	68.6275	5	11	2	3	3	11	4	4	4	4	3	3	3	3	3	2	2	2	1	1	1	1	1	1	1	1	1
P233	36	1	24	4	0		12	1	1	1	2, 4	0	15	1	1, 3	2	41	80.3922	3	12	4	5	4	13	1	1	1	0	2	2	1	1	2	2	2	2	2	1	2	2	2	2	1	3	3
P234	40	1	25	3	0		17	3	1	0		0	16	1	1	1	42	82.3529	8	12	2	6	4	10	0	0	4	0	4	2	2	4	5	3	3	3	5	5	1	1	1	1	4	4	3
P235	35	0	12	5	0		2	1	1	1	1	0	18	1	4	1	33	64.7059	6	10	4	3	0	10	2	1	2	0	1	1	1	1	2	0	0	1	2	1	1	0	1	0	0	1	0
P236	41	1	13	3	0		12	1	1	1	2	0	11	1	1	3	30	58.8235	8	5	3	5	2	7	3	0	2	0	2	2	2	2	3	3	2	3	3	0	3	2	2	0	0	2	1
P237	47	0	07	5	0		11	1	1	0		0	10	1	2	1	36	70.5882	7	9	2	6	1	11	0	0	0	0	3	2	2	2	2	0	1	1	1	0	1	0	0	1	0	1	1
P238	48	1	25	3	0		23	2	0	0	2	0	22	1	1	1	35	68.6275	7	11	3	4	1	9	5	5	5	5	2	2	2	2	2	2	2	2	2	0	2	0	0	0	0	5	5
P239	54	1	13	3	0		29	3	0	1	2	0	30	1	1, 3	1	30	58.8235	8	7	2	2	1	10	5	4	4	4	5	4	4	5	5	4	4	4	5	5	5	5	5	5	5	5	5
P240	40	0	13	3	0		15	2	1	1	2	1	15	1	1	1	40	78.4314	9	9	4	6	4	8	4	4	2	3	4	4	4	4	4	2	1	4	4	2	2	2	2	2	3	3	5
P241	25	1	24	4	0		2	3	1	0		0	2	1	1, 3	4	39	76.4706	7	10	3	5	3	11	3	3	3	3	3	3	3	3	3	3	3	3	3	3	3	3	3	3	3	3	3
P242	45	1	05	5	0		6	1	1	1	2	0	4	1	1	1	36	70.5882	8	7	4	3	4	10	3	3	2	2	3	3	2	4	5	4	4	4	5	1	2	0	1	0	1	2	2
P243	39	1	16	4	0		15	3	0	1	2, 4	1	14	1	1	1	40	78.4314	5	13	4	5	3	10	2	2	2	2	0	0	0	0	0	0	0	0	0	0	0	0	0	0	0	2	2
P244	42	1	25	3	0		20	3	1	1	2	0	20	1	1	2	41	80.3922	8	12	3	5	3	10	2	2	2	0	2	2	2	2	2	0	0	2	2	2	0	0	0	0	2	2	2
P245	38	1	16	4	0		14	1	1	1	1, 2, 3, 4	1	13	1	3	3	42	82.3529	7	10	2	7	3	13	2	1	2	2	2	3	3	4	1	3	2	2	2	0	1	1	0	0	1	1	2
P246	50	1	13	3	0		24	2	0	1	2, 4, 6, 8, 7	1	24	1	3, 4	1	40	78.4314	6	11	4	5	4	10	0	0	0	0	0	0	0	0	0	0	0	0	0	0	0	0	0	0	0	5	5
P247	37	1	21	4	0		15	3	1	1	4	0	14	1	1	1	35	68.6275	8	9	1	3	4	10	0	1	1	3	3	0	3	4	5	5	4	3	3	0	3	3	3	3	3	4	3
P248	39	1	13	3	0		13	1	1	1	2	0	13	1	1	3	33	64.7059	7	6	4	5	3	8	5	5	5	4	5	5	5	5	5	4	4	5	5	2	4	1	2	5	4	4	5
P249	36	1	24	4	0		10	1	0	1	7	0	10	1	6	3	39	76.4706	8	10	3	4	4	10	5	2	2	5	4	4	4	4	5	3	5	2	5	1	2	5	3	4	4	5	5
P250	36	0	13	3	0		13	1	1	1	2	0	13	1	6, 4	1	38	74.5098	8	10	4	1	4	11	3	3	3	5	2	3	4	5	5	5	5	5	5	5	5	5	5	5	5	5	5
P251	37	1	12	5	0		17	3	1	1	2	0	16	1	1	3	33	64.7059	7	9	4	2	2	9	5	5	5	3	5	5	5	3	3	3	5	5	5	3	4	5	5	5	5	5	5
P252	42	0	25	3	0		18	2	0	1	2	0	18	1	1	1	39	76.4706	6	12	4	4	0	13	3	3	3	3	4	4	4	4	4	4	4	4	4	4	3	3	3	3	3	4	4
P253	34	1	25	3	0		11	1	1	1	2, 6	0	10	1	6, 2, 4	2	41	80.3922	8	9	3	5	4	12	2	2	2	0	2	2	2	2	3	0	0	2	3	0	0	0	0	0	0	2	2
P254	37	1	07	5	0		13	1	1	1	2	0	13	1	1	2	42	82.3529	7	12	3	6	3	11	3	0	3	0	4	3	0	0	3	3	0	3	3	0	0	0	0	0	0	3	3
P255	61	1	25	3	0		40	3	0	1	2, 4	1	40	1	1	6	32	62.7451	7	10	3	3	3	6	0	0	0	0	0	0	0	0	5	5	0	5	0	0	0	0	0	0	5	5	5
P256	32	1	16	4	2	12	10	1	1	1	2	0	14	1	3, 1	3	41	80.3922	7	12	4	3	4	11	0	0	0	0	0	0	0	0	0	0	0	0	0	0	0	0	0	0	0	0	0
P257	43	0	05	2	0		16	2	1	0		0	16	1	1	1	35	68.6275	6	10	4	6	1	8	4	4	4	5	3	3	3	2	4	4	5	3	4	5	4	5	5	4	4	5	5
P258	34	1	15	2	0		10	1	0	1	2, 6	0	10	1	3, 6, 4	3	40	78.4314	7	12	2	5	2	12	3	2	3	0	0	0	1	2	2	0	0	0	3	0	3	1	1	2	1	5	3
P259	42	1	05	2	0		3	1	1	1	2	0	1	1	1	2	31	60.7843	7	7	1	4	2	10	1	1	2	1	1	1	0	1	1	0	0	1	0	1	1	0	1	0	1	2	2
P260	41	1	13	3	0		11	1	1	1	2	1	11	1	2	2	29	56.8627	6	6	3	4	0	10	5	5	5	3	5	3	4	4	4	4	0	3	4	0	4	0	3	5	4	3	3
P261	35	1	13	3	0		10	1	1	1	2	0	10	1	1	2	30	58.8235	4	11	2	3	4	6	0	0	0	0	0	0	0	0	0	0	0	0	0	0	0	0	0	0	0	2	2
P262	54	1	08	3	0		29	1	0	1	2, 5, 7	0	29	1	1	3	37	72.549	8	9	3	4	4	9	5	5	5	5	5	5	5	5	5	5	5	5	5	5	5	5	5	5	5	5	5
P263	41	0	13	3	0		19	3	0	0		0	18	1	1	3	45	88.2353	8	10	4	7	4	12	1	1	0	0	0	0	0	0	2	2	1	1	2	1	2	1	1	0	0	2	2
P264	23	1	27	1	0		2	1	1	1	1	0	2	1	5, 1	3	33	64.7059	8	11	2	3	2	7	4	4	4	3	4	3	3	3	4	4	3	3	3	3	3	3	3	4	3	4	3
P265	31	1	19	3	0		8	1	0	1	1	0	7	1	4, 1	3	43	84.3137	9	11	4	5	3	11	5	5	5	5	5	5	5	5	5	5	5	5	5	4	5	5	5	4	4	5	4
P266	35	1	15	2	0		7	1	1	1	2	0	16	1	1	7	46	90.1961	9	12	3	6	4	12	5	5	5	5	5	5	5	5	5	5	5	5	5	5	5	5	5	5	5	5	5
P267	51	1	24	4	0		28	1	1	1		0	28	1	1	6	38	74.5098	8	10	4	5	2	9	4	3	4	0	4	4	4	4	4	4	0	0	0	0	4	0	4	0	0	4	4
P268	30	1	25	3	0		8	1	1	1	2	0	7	0			30	58.8235	4	9	2	2	1	12	1	1	1	1	1	1	1	1	1	1	1	1	1	1	1	1	1	0	2	1	2
P269	48	1	16	4	0		27	3	1	1	1, 4	0	27	1	1	8	37	72.549	6	10	2	5	4	10	5	5	5	5	5	5	5	5	5	5	5	5	5	5	5	5	5	5	5	5	5
P270	29	1	03	1	0		4	1	0	0		0	4	1	6	2	45	88.2353	9	13	4	6	3	10	5	5	3	1	5	5	5	4	4	2	2	1	3	0	0	0	0	0	0	3	3
P271	31	1	01	1	0		7	1	0	1	6, 8	0	2	1	6, 1	2	37	72.549	7	11	2	6	4	7	5	5	4	1	5	5	5	5	5	4	3	4	5	5	5	2	0	0	1	2	2
P272	34	0	16	4	0		12	1	1	1	2	0	11	1	1, 3, 2	2	35	68.6275	7	9	3	5	1	10	0	0	0	0	1	1	2	2	2	0	0	1	3	0	3	0	1	0	0	3	1
P273	35	1	13	3	0		11	1	1	1	2	0	11	1	1	1	43	84.3137	7	12	3	4	4	13	3	2	3	2	2	1	2	2	2	2	2	3	2	3	5	3	3	3	2	5	4
P274	35	1	24	4	0		9	1	1	0		0	9	1	1	1	26	50.9804	5	9	2	2	0	8	4	4	4	5	4	4	4	4	4	4	4	4	4	5	4	4	4	4	4	4	5
P275	46	1	13	3	0		5	1	1	1	2	0	5	1	1	3	31	60.7843	5	8	4	3	3	8	4	4	5	4	5	5	4	5	5	4	2	2	2	2	3	2	3	3	3	3	4
P276	33	1	22	1	0		9	3	1	1	2	0	9	1	4, 6, 3	5	42	82.3529	8	9	3	6	4	12	5	5	5	5	5	5	5	5	5	5	0	5	5	5	5	0	5	5	5	5	5
P277	54	1	13	3	0		30	3	1	1	2	0	30	1	3s, 4s e 1	1	36	70.5882	4	10	4	5	4	9	5	5	5	5	5	5	5	5	5	5	5	5	5	5	5	5	5	5	5	5	5
P278	37	1	25	3	0		12	1	1	1	2	1	11	1	9	7	39	76.4706	8	11	2	6	4	8	0	0	0	0	0	3	3	3	3	4	0	4	4	0	0	0	0	0	3	3	3
P279	37	1	16	4	0		11	1	0	1	2	0	6	1	6	3	44	86.2745	9	12	4	6	2	11	5	4	4	3	3	4	4	4	4	4	2	3	4	1	3	1	1	1	3	3	4
P280	44	0	06	2	0		21	3	0	1	2	1	20	1	2	1	36	70.5882	6	10	4	4	4	8	5	5	5	5	5	5	5	5	5	5	5	5	5	5	5	3	4	3	3	5	3
P281	39	1	25	3	0		17	2	1	1	2, 11	0	16	1	1, 2	2	34	66.6667	8	8	3	3	2	10	4	4	3	5	3	3	3	4	5	5	5	5	5	5	5	5	5	5	5	4	5
P282	39	1	21	4	0		13	1	1	1	3	1	21	1	3, 1	3	34	66.6667	5	11	3	3	3	9	0	0	1	1	2	2	1	2	2	2	1	1	2	1	0	0	0	0	0	1	1
P283	32	1	13	3	0		10	1	0	1	2	1	2	1	6	2	38	74.5098	8	11	4	4	2	9	3	1	2	1	4	5	5	4	4	4	4	4	4	5	5	5	5	5	5	5	5
P284	37	1	16	4	0		14	1	1	0		0	18	0			40	78.4314	6	10	3	6	3	12	4	4	4	4	4	4	4	4	4	4	4	4	4	4	4	4	4	4	4	4	4
P285	36	1	13	3	0		3	1	1	1	2	0	3	1	6	3	33	64.7059	6	9	3	2	2	11	2	1	0	0	3	3	3	3	3	0	0	0	1	1	2	0	1	0	0	3	3
P286	56	1	25	3	0		34	1	0	1	2	1	34	1	3, 1	3	36	70.5882	4	10	4	3	3	12	2	2	2	2	3	3	3	3	3	3	3	3	3	3	4	2	4	2	4	4	4
P287	36	0	25	3	0		13	3	1	1	2	1	11	1	6	3	36	70.5882	8	6	3	5	3	11	3	3	3	4	4	3	3	3	5	4	4	4	5	4	4	4	4	4	5	5	5
P288	36	1	16	4	0		13	1	1	1	2	0	6	1	1	4	40	78.4314	8	12	3	6	1	10	4	4	5	0	4	4	5	5	5	5	5	3	5	0	3	0	0	0	5	5	5
P289	34	1	11	5	0		11	1	1	1	2	0	11	1	6, 3	3	34	66.6667	8	8	4	3	2	9	5	5	5	5	5	5	5	5	5	5	5	5	5	5	5	5	5	5	5	5	5
P290	43	1	24	4	0		21	1	1	1	2, 4	0	21	1	2	2	38	74.5098	5	9	3	6	4	11	2	0	0	0	0	0	0	0	0	0	0	0	0	0	0	0	0	0	0	1	1
P291	48	1	13	3	0		12	1	1	1	1	1	11	1	1, 4	8	36	70.5882	5	9	3	5	2	12	2	2	2	3	2	2	2	2	2	2	2	2	3	3	3	3	3	3	2	2	3
P292	38	1	24	4	0		15	1	1	1	2, 6	1	15	1	1	7	40	78.4314	8	8	4	6	4	10	0	0	0	2	0	0	0	0	0	0	0	0	0	0	0	0	0	0	0	0	0
P293	51	0	25	3	0		31	3	0	1	2, 4, 6	0	25	1	1	3	36	70.5882	7	10	1	5	3	10	2	2	2	2	2	2	2	2	2	2	2	2	2	2	2	1	1	1	1	1	1
P294	46	0	14	4	0		20	3	0	1	2	0	20	1	6	1	41	80.3922	8	11	3	5	3	11	5	3	3	3	4	4	4	4	4	4	4	4	3	3	3	2	2	2	3	4	2
P295	46	1	08	3	0		24	1	0	1	2	0	24	1	1	1	45	88.2353	10	10	4	7	3	11	1	1	1	0	1	1	1	1	1	1	1	1	1	0	0	0	0	0	2	2	2
P296	47	0	24	4	0		22	3	0	1	8	1	22	1	6	1	43	84.3137	9	10	3	5	4	12	5	5	5	5	5	5	5	5	5	5	5	5	0	0	5	5	5	0	5	5	5
P297	39	1	25	3	0		16	2	0	0		0	6	1	2	3	34	66.6667	5	9	2	4	3	11	5	3	4	3	3	3	3	3	3	3	3	3	3	2	4	3	3	3	0	5	3
P298	35	1	13	3	0		12	3	1	0	2	0	12	1		2	27	52.9412	6	7	3	2	1	8	5	5	5	5	5	5	5	5	5	5	5	5	5	3	4	4	4	4	3	4	4
P299	49	1	25	3	0		27	1	0	1	2, 4	0	25	1	3, 1	1	33	64.7059	6	9	2	3	1	12	5	5	5	5	5	5	5	5	5	5	5	5	5	5	5	5	5	5	5	5	5
P300	33	1	13	3	0		9	1	1	1	2	0	6	1	2	2	39	76.4706	7	10	3	6	4	9	3	3	3	1	4	4	4	3	3	1	1	4	2	1	3	1	1	1	1	4	3
P301	44	1	13	3	0		23	1	1	1	2	0	23	1	6, 4	1	36	70.5882	7	10	3	4	2	10	0	0	0	0	0	0	0	0	0	0	0	0	0	0	0	0	0	0	0	0	0
P302	42	0	13	3	0		18	3	1	1	2	0	17	1	1	3	31	60.7843	6	9	3	4	2	7	2	3	2	3	4	3	3	2	2	2	2	2	3	2	2	2	3	2	3	2	4
P303	38	1	16	4	0		15	3	0	1	2, 5	1	15	1	1	3	36	70.5882	5	12	1	4	4	10	3	3	1	0	3	3	3	3	3	3	3	3	3	5	5	3	5	5	3	5	5
P304	35	0	24	4	0		13	1	0	1	2	0	12	1	1	3	41	80.3922	7	12	4	3	4	11	2	0	0	1	0	0	1	2	3	3	2	3	1	0	0	0	0	0	3	0	1
P305	25	1	11	3	0		3	1	0	0		0	2	1	1	7	19	37.2549	4	4	3	4	0	4	2	2	2	1	2	2	3	4	3	3	0	0	0	0	0	0	0	0	0	0	2
P306	38	1	25	3	0		16	2	0	1	2	0	14	1	1	3	35	68.6275	8	10	2	5	1	9	1	0	2	0	0	0	2	2	2	2	2	0	0	0	2	0	0	0	0	3	3
P307	35	1	22	1	2	19	11	3	1	1	2, 4	1	11	1	1, 4	1	35	68.6275	9	8	2	4	2	10	5	5	5	5	5	5	5	5	5	5	5	5	5	5	5	5	5	5	5	5	5
P308	58	0	25	3	0		34	3	0	1	2	0	34	1	1	3	31	60.7843	6	7	3	4	4	7	1	1	1	1	1	2	2	2	2	2	2	2	2	0	1	2	2	1	2	2	2
P309	49	1	13	3	0		27	3	0	1	2	0	22	1	1	2	40	78.4314	6	11	2	6	3	12	3	3	3	1	5	5	5	5	5	1	1	5	1	1	5	1	1	1	5	5	5
P310	31	1	08	3	0		9	1	1	1	6	0	9	1	6	1	34	66.6667	7	11	3	5	0	8	0	0	0	3	3	0	0	3	3	0	0	3	3	0	5	0	0	0	0	5	5
P311	36	1	08	3	0		1	1	1	0			2	1	1	3	19	37.2549	4	4	1	4	1	5	4	4	4	4	4	4	4	5	5	5	5	5	5	5	5	5	5	5	5	5	5
P312	40	1	20	2	0		15	3	1	1	2	0	14	1	1	4	32	62.7451	6	9	1	3	2	11	3	3	2	1	4	4	4	4	4	4	4	3	4	1	0	0	0	0	0	2	0
P313	29	1	21	4	0		7	1	1	1	2	1	8	1	2	3	33	64.7059	6	9	2	5	3	8	3	3	3	3	1	1	1	1	1	1	1	1	1	1	4	2	2	2	2	5	4
P314	29	1	24	4	0		6	1	1	1	1	0	5	1	1	3	41	80.3922	7	13	2	5	4	10	5	5	5	5	5	5	5	5	5	5	5	5	5	5	5	5	5	5	5	5	5
P315	37	1	13	3	0		14	3	1	1	2	0	13	1	1, 6	3	38	74.5098	10	10	4	1	2	11	3	4	4	2	4	5	5	4	4	4	0	4	4	3	4	0	2	3	2	2	3
P316	34	1	25	3	0		10	1	1	1	2, 4	0	8	1	1, 6	3	41	80.3922	8	12	3	6	0	12	0	1	0	0	2	1	1	1	1	1	1	1	1	0	1	1	1	0	1	3	3
P317	53	1	13	3	0		28	1	1	0		0	28	1	1, 5	6	40	78.4314	7	12	4	6	3	8	4	5	5	5	5	4	4	5	5	5	4	5	5	5	5	5	5	5	4	4	4
P318	41	1	25	3	0		13	1	1	1	5	0	13	1	4, 3, 6	1	48	94.1176	9	13	4	7	4	11	5	3	3	3	3	3	3	3	3	3	3	3	3	3	5	3	3	3	3	5	5
P319	44	0	13	3	0		16	3	1	1	2	1	16	1	2	1	43	84.3137	8	12	3	5	4	11	2	2	2	2	2	2	2	2	2	2	2	2	2	2	1	1	1	1	1	1	1
P320	54	1	13	3	0		27	3	1	1	2	1	12	1	2	5	31	60.7843	6	7	3	3	2	10	2	2	2	5	3	3	3	3	5	5	5	5	5	5	5	5	5	4	5	5	5
P321	30	1	13	3	0		9	1	1	1	2	0	9	1	1	1	43	84.3137	6	13	3	5	4	12	5	5	5	5	5	5	5	5	5	5	5	5	5	5	5	5	5	5	5	5	5
P322	45	0	13	3	0		6	1	1	1	2	0	20	1	6, 4, 1	1	42	82.3529	8	12	2	4	3	13	0	0	0	0	0	0	0	0	0	0	0	0	0	0	0	0	0	0	0	0	0
P323	24	1	25	3	2	3	1	1	1	0		0	4	1	6	2	35	68.6275	4	11	4	5	1	10	1	1	1	4	4	4	5	5	4	3	3	5	4	3	3	3	3	3	5	5	5
P324	37	1	17	2	0		11	1	0	1	2	0	10	1	1	3	38	74.5098	5	11	3	6	4	9	1	0	0	0	0	0	0	2	2	0	0	2	1	2	4	1	1	1	3	5	5
P325	33	1	13	3	0		11	1	1	1	2	0	10	1	3, 1	1	35	68.6275	7	8	4	5	4	7	0	3	0	5	5	0	5	5	5	2	3	5	2	1	3	1	1	1	2	5	5
P326	24	1	17	2	0		1	1	1	0	1	0	1	1	1	6	36	70.5882	6	7	3	5	4	11	0	0	0	0	2	2	2	2	2	0	0	0	0	0	0	0	0	0	0	4	0
P327	36	0	21	4	1	10	7	1	1	1	2	0	12	1	1	1	31	60.7843	8	10	2	3	2	6	2	2	2	0	2	2	4	1	3	2	4	5	4	3	3	1	1	1	1	4	2
P328	36	1	16	4	0		11	1	1	0		0	11	1	1	7	28	54.902	7	7	4	3	1	6	1	0	0	0	0	0	0	0	0	0	0	0	0	1	0	0	0	0	0	0	0
P329	37	0	17	2	0		5	1	1	1	2	0	14	1	1	1	43	84.3137	6	12	3	7	2	13	3	4	4	3	4	3	3	4	4	4	3	3	3	4	4	4	4	4	4	4	4
P330	58	1	08	3	0		15	3	1	1	2	0	33	1	3, 1	7	35	68.6275	7	7	4	5	0	12	5	5	5	5	5	5	5	4	5	5	5	5	5	5	5	3	5	4	5	3	5
P331	27	0	10	2	0		6	1	1	1	2	1	6	1	2	2	42	82.3529	6	12	4	6	3	11	2	2	1	1	2	1	2	1	1	0	0	2	1	0	0	1	0	0	1	1	1
P332	37	1	17	2	0		6	1	1	0	2	0	5	1	2	1	40	78.4314	7	11	3	6	4	9	0	0	0	0	1	0	1	2	1	0	0	0	1	0	1	0	0	0	0	0	0
P333	42	1	02	2	0		13	1	1	1	6	0	12	1	6	8	37	72.549	9	10	3	5	1	9	4	4	4	4	4	4	4	4	4	4	4	4	4	4	4	4	4	4	4	4	4
P334	39	1	13	3	0		18	2	0	0		0	17	1	1	3	39	76.4706	7	12	4	4	4	8	2	2	4	4	2	2	2	2	4	3	4	4	4	3	4	4	4	2	4	4	4
P335	32	1	19	3	0		10	1	1	0		0	10	1	1	1	46	90.1961	7	13	3	7	4	12	4	3	3	3	3	3	4	4	4	4	4	4	4	3	3	3	3	3	3	4	4
P336	48	1	25	3	0		24	3	1	1	2, 6	1	24	1	1	1	42	82.3529	7	11	2	6	3	13	5	5	5	1	5	5	5	5	5	5	5	5	5	3	4	4	4	4	4	4	4
P337	63	1	17	2	0		37	3	0	1	2	1	37	1	3	2	31	60.7843	5	8	3	2	2	11	1	1	1	1	1	0	1	1	1	1	1	1	1	1	1	1	1	1	0	1	1
P338	59	1	17	2	0		35	3	0	1	2	0	35	1	6, 5	7	25	49.0196	6	5	1	2	1	10	5	5	5	5	5	1	3	3	2	5	4	0	5	5	5	2	5	5	5	5	5
P339	26	1	17	2	0		2	1	0	1	1	1	2	1	6, 2	3	35	68.6275	10	7	3	4	2	9	5	1	5	5	3	3	5	5	5	5	3	5	5	2	5	3	3	5	3	5	5
P340	29	1	25	3	0		7	1	1	0		0	10	1	1, 6	7	39	76.4706	7	10	4	5	4	9	1	1	3	2	1	1	1	1	2	2	2	2	2	1	3	3	1	1	4	5	5
P341	30	1	05	2	0		1	1	1	0		0	9	1	1	1	33	64.7059	4	9	3	5	4	8	2	2	1	4	4	5	4	4	4	2	5	1	5	3	5	5	5	5	5	5	4
P342	61	1	24	4	0		40	3	0	1	6	0	40	1	6, 9	2	29	56.8627	3	10	2	3	3	8	2	2	2	5	1	1	1	5	5	5	5	5	5	5	5	5	5	5	5	5	5
P343	35	1	24	4	0		14	3	0	1	2	0	12	1	2	2	37	72.549	7	9	4	3	4	10	4	3	4	0	4	4	4	4	1	1	0	0	0	0	0	0	0	0	0	4	4
P344	28	0	16	4	0		3	1	1	1	2	1	3	1	6, 3, 4	6	37	72.549	9	8	3	5	1	11	3	0	0	3	3	3	3	3	3	3	0	3	3	0	0	0	0	0	0	4	4
P345	29	1	13	3	0		5	1	0	1	2	0	5	1	6, 1, 2	1	36	70.5882	7	9	3	6	4	7	0	0	0	0	1	1	1	0	0	0	0	0	1	0	1	0	0	0	0	1	1
P346	45	0	21	4	0		21	3	1	1	2	0	20	1	3, 2	1	30	58.8235	6	10	4	3	0	7	1	0	0	0	0	0	1	0	1	0	0	1	1	0	1	1	1	1	1	1	1
P347	29	1	17	2	0		2	1	1	1	1	0	1	1	2	1	31	60.7843	6	9	2	4	0	10	1	1	1	1	1	1	1	1	1	1	1	1	1	1	1	0	0	0	0	1	5
P348	39	0	24	4	0		18	1	1	1	2, 4	0	18	1	1	1	32	62.7451	7	8	4	3	4	6	3	3	3	2	3	3	3	3	3	3	3	3	3	3	3	3	3	3	3	3	3
P349	34	1	25	3	1	12	6	1	1	1	2	1	15	1	1	1	40	78.4314	6	11	4	6	1	12	2	2	2	2	2	2	2	2	3	2	1	2	2	1	2	0	0	0	0	2	3
P350	45	1	25	3	0		22	2	1	1	2	1	22	1	1	1	35	68.6275	8	12	4	4	0	7	4	3	3	3	3	3	3	3	3	4	3	3	3	3	3	3	3	3	3	3	3
P351	47	0	24	4	0		23	3	0	1	2, 8	0	15	1	1, 6	2	39	76.4706	6	10	4	5	3	11	0	0	0	0	5	0	0	5	0	0	5	5	0	0	0	0	0	0	0	5	5
P352	44	0	21	4	0		19	3	1	1	2, 6	0	20	1	1	1	32	62.7451	6	6	4	2	3	11	0	0	4	1	1	1	1	1	1	1	1	1	1	0	1	1	0	0	2	1	1
P353	60	1	25	3	0		37	3	0	1	2	0	36	1	8	2	44	86.2745	9	10	4	5	4	12	5	0	2	5	0	0	4	2	1	1	0	0	3	0	0	0	0	0	1	0	0
P354	41	0	25	3	0		17	3	0	0		0	16	1	1	3	37	72.549	6	8	2	6	4	11	0	0	0	0	0	0	0	0	0	0	0	0	0	0	0	0	0	0	0	2	0
P355	56	0	25	3	0		4	1	1	0	1	0	39	1	5	2	41	80.3922	9	11	3	4	4	10	3	3	3	5	3	3	3	5	5	5	5	5	5	5	5	5	5	5	5	5	5
P356	26	1	17	2	0		3	1	1	1	1	0	2	1	1, 5	1	29	56.8627	5	6	4	5	3	6	1	0	0	0	0	0	0	0	1	1	0	0	0	0	0	0	0	0	0	1	1
P357	52	1	21	4	0		29	2	0	1	1	0	29	1	6	3	41	80.3922	6	12	4	6	4	9	3	3	3	3	2	1	2	3	4	2	1	1	1	1	1	1	1	1	1	2	2
P358	31	1	25	3	0		10	1	1	1	2	0	9	1	1	7	39	76.4706	9	11	3	6	2	8	0	0	0	0	2	2	1	2	2	2	2	2	2	0	0	0	0	0	0	0	0
P359	47	1	25	3	0		21	3	1	0		0	18	1	1	3	36	70.5882	5	10	3	4	1	13	0	0	0	0	0	0	0	0	0	0	0	0	0	0	0	0	0	0	0	0	0
P360	48	1	24	4	0		24	1	1	1	2, 6	0	21	1	9	7	36	70.5882	8	11	4	4	2	7	2	1	0	5	0	0	3	1	0	0	5	5	5	5	3	5	5	5	5	5	5
P361	26	1	24	4	0		4	2	0	1	5	0	14	1	6, 2	2	34	66.6667	6	10	3	5	3	7	2	1	4	1	2	4	4	3	3	2	5	2	2	2	2	5	1	3	4	4	4
P362	34	1	17	2	0		12	1	1	1	2, 4	0	11	1	9	1	28	54.902	8	5	3	3	0	9	5	5	5	5	5	4	4	4	3	3	3	4	3	3	4	3	3	3	3	4	4
P363	34	1	26	2	0		4	1	0	1	2	1	4	1	2	2	46	90.1961	9	13	4	5	4	11	3	3	3	3	4	4	4	4	4	4	3	4	4	4	4	3	3	3	3	5	4
P364	47	1	15	2	0		24	3	0	1	2, 6	0	23	1	1	8	30	58.8235	8	6	4	4	0	8	3	4	4	1	5	5	4	5	5	5	5	5	5	5	5	5	5	5	0	0	0
P365	32	1	14	4	0		9	1	1	1	2	0	10	1	1	2	32	62.7451	6	12	2	5	1	6	5	5	5	4	4	4	4	4	4	4	5	4	4	4	4	4	4	4	4	4	3
P366	56	1	25	3	0		33	1	1	1	2, 4	1	33	1	1	3	37	72.549	4	10	4	3	3	13	4	4	4	4	4	4	4	4	4	4	1	2	2	3	4	1	4	2	3	4	4

## Sheet: NORTH
CODE	AGE	SEX	STATE	REGION	PREVIOUS COURSE	COMPLETION PREVIOUS COURSE (YEARS)	COMPLETION PHARMACY COURSE (YEARS)	EDUCATION	TYPE OF INSTITUTION	POSTGRADUATE	TYPE OF POSTGRADUATE	POSTGRADUATE IN DISPENSING	YEARS OF DISPENSING	QUESTIONS ABOUT MEDICINES?	RESOURCES	FREQUENCY	CDM-51 TOTAL	CDM-51 TOTAL %	CDM-51 D1	CDM-51 D2	CDM-51 D3	CDM-51 D4	CDM-51 D5	CDM-51 D6	UTILITY Q1	UTILITY Q2	UTILITY Q3	UTILITY Q4	UTILITY Q5	UTILITY Q6	UTILITY Q7	UTILITY Q8	UTILITY Q9	UTILITY Q10	UTILITY Q11	UTILITY Q12	UTILITY Q13	UTILITY Q14	UTILITY Q15	UTILITY Q16	UTILITY Q17	UTILITY Q18	UTILITY Q19	UTILITY Q20	UTILITY Q21
P115	30	1	14	1	0		4	1	1	1	2	0	2	1	6	1	39	76.4706	9	10	4	6	3	7	5	5	4	4	4	4	4	3	5	5	3	4	4	3	4	4	3	4	4	4	4
P117	26	0	14	1	0		5	3	0	0		0	5	1	1, 2	1	34	66.6667	4	12	3	5	4	6	0	0	0	1	1	0	0	0	0	0	0	0	1	0	2	1	1	1	2	0	1
P120	27	1	22	1	0		0	1	1	0		0	0	1	1	1	25	49.0196	7	4	4	4	0	6	0	0	0	0	0	0	0	0	1	0	1	1	1	1	1	0	0	0	0	1	1
P137	31	0	22	1	2	12	8	1	1	1	2, 4	0	8	1	6	7	39	76.4706	8	10	3	2	4	12	3	3	3	4	3	3	3	3	4	3	2	3	4	4	4	2	2	2	3	4	3
P189	43	0	14	1	0		19	1	0	1	2	0	18	1	3, 1	2	39	76.4706	8	9	4	4	3	11	1	0	0	0	1	1	3	3	3	3	0	2	3	0	1	0	0	0	1	3	1
P192	28	1	23	1	0		4	1	1	1	1, 2, 6, 7	1	4	1	4	3	30	58.8235	5	9	2	5	0	9	5	5	3	5	5	5	5	5	5	5	5	5	5	3	4	4	4	4	4	5	4
P204	34	1	27	1	0		4	1	1	1	8	1	3	1	1	2	31	60.7843	5	8	3	4	2	9	4	4	5	5	4	4	3	4	4	4	4	4	5	2	5	5	5	5	5	5	5
P229	34	1	04	1	0		11	1	1	1	7	0	11	1	1	3	34	66.6667	8	11	3	3	2	7	5	5	5	0	0	0	0	0	0	0	0	0	0	0	1	0	0	0	1	1	1
P264	23	1	27	1	0		2	1	1	1	1	0	2	1	5, 1	3	33	64.7059	8	11	2	3	2	7	4	4	4	3	4	3	3	3	4	4	3	3	3	3	3	3	3	4	3	4	3
P270	29	1	03	1	0		4	1	0	0		0	4	1	6	2	45	88.2353	9	13	4	6	3	10	5	5	3	1	5	5	5	4	4	2	2	1	3	0	0	0	0	0	0	3	3
P271	31	1	01	1	0		7	1	0	1	6, 8	0	2	1	6, 1	2	37	72.549	7	11	2	6	4	7	5	5	4	1	5	5	5	5	5	4	3	4	5	5	5	2	0	0	1	2	2
P276	33	1	22	1	0		9	3	1	1	2	0	9	1	4, 6, 3	5	42	82.3529	8	9	3	6	4	12	5	5	5	5	5	5	5	5	5	5	0	5	5	5	5	0	5	5	5	5	5
P307	35	1	22	1	2	19	11	3	1	1	2, 4	1	11	1	1, 4	1	35	68.6275	9	8	2	4	2	10	5	5	5	5	5	5	5	5	5	5	5	5	5	5	5	5	5	5	5	5	5

## Sheet: NORTHEAST
CODE	AGE	SEX	STATE	REGION	PREVIOUS COURSE	COMPLETION PREVIOUS COURSE (YEARS)	COMPLETION PHARMACY COURSE (YEARS)	EDUCATION	TYPE OF INSTITUTION	POSTGRADUATE	TYPE OF POSTGRADUATE	POSTGRADUATE IN DISPENSING	YEARS OF DISPENSING	QUESTIONS ABOUT MEDICINES?	RESOURCES	FREQUENCY	CDM-51 TOTAL	CDM-51 TOTAL %	CDM-51 D1	CDM-51 D2	CDM-51 D3	CDM-51 D4	CDM-51 D5	CDM-51 D6	UTILITY Q1	UTILITY Q2	UTILITY Q3	UTILITY Q4	UTILITY Q5	UTILITY Q6	UTILITY Q7	UTILITY Q8	UTILITY Q9	UTILITY Q10	UTILITY Q11	UTILITY Q12	UTILITY Q13	UTILITY Q14	UTILITY Q15	UTILITY Q16	UTILITY Q17	UTILITY Q18	UTILITY Q19	UTILITY Q20	UTILITY Q21
P1	29	0	26	2	0		4	1	0	0		0	4	1	1	1	35	68.6275	6	9	4	6	4	6	1	1	2	2	3	3	1	3	3	3	3	4	4	3	3	3	3	3	3	3	3
P2	29	1	26	2	0		5	1	0	0		0	4	1	1	1	38	74.5098	8	11	2	6	2	9	3	3	3	2	3	3	3	4	4	3	3	3	3	2	3	2	2	2	2	4	4
P3	29	0	26	2	0		4	1	0	0		0	4	1	1	1	40	78.4314	8	12	2	7	0	11	0	0	0	0	0	0	0	0	0	0	0	0	0	0	0	0	0	0	0	0	0
P4	27	0	26	2	0		3	1	0	1	2, 5	0	0	1	7	2	36	70.5882	6	8	3	4	3	12	3	2	4	3	4	5	5	5	5	5	4	4	5	4	3	3	2	2	1	5	2
P5	44	1	26	2	0		12	1	1	1	8	1	2	1	1	1	32	62.7451	7	8	3	5	3	6	5	5	5	5	4	4	4	4	5	5	4	5	5	4	5	4	4	4	4	5	4
P6	32	0	26	2	0		5	1	0	1	2	0	4	1	4, 2	3	36	70.5882	6	8	2	4	4	12	2	3	0	1	3	4	3	3	3	4	1	5	5	1	3	0	0	0	1	4	3
P7	35	0	26	2	0		8	1	0	1	1	0	13	1	1, 5	1	42	82.3529	9	12	4	6	2	9	0	0	1	1	2	2	4	4	4	1	0	5	5	1	5	0	0	2	2	5	4
P8	46	1	26	2	0		5	1	1	0		0	23	0			32	62.7451	7	10	3	5	1	6	3	4	5	5	3	3	1	3	3	4	4	5	5	4	5	4	4	2	5	5	5
P9	32	0	26	2	0		8	1	1	1	2	1	8	1	2, 4	2	43	84.3137	8	11	3	6	4	11	2	2	2	2	3	3	4	4	5	4	4	4	4	2	4	4	4	4	4	4	5
P10	32	0	26	2	0		8	1	1	1	2	1	8	1	2, 4	2	43	84.3137	8	11	3	6	4	11	2	2	2	2	3	3	4	4	5	4	4	4	4	2	4	4	4	4	4	4	5
P11	32	0	26	2	0		8	1	1	1	2	1	8	1	2, 4	2	43	84.3137	8	11	3	6	4	11	2	2	2	2	3	3	4	4	5	4	4	4	4	2	4	4	4	4	4	4	5
P12	32	0	26	2	0		8	1	1	1	2	1	8	1	2, 4	2	43	84.3137	8	11	3	6	4	11	2	2	2	2	3	3	4	4	5	4	4	4	4	2	4	4	4	4	4	4	5
P13	32	0	26	2	0		8	1	1	1	2	1	8	1	2, 4	2	43	84.3137	8	11	3	6	4	11	2	2	2	2	3	3	4	4	5	4	4	4	4	2	4	4	4	4	4	4	5
P14	32	0	26	2	0		8	1	1	1	2	1	8	1	2, 4	2	43	84.3137	8	11	3	6	4	11	2	2	2	2	3	3	4	4	5	4	4	4	4	2	4	4	4	4	4	4	5
P15	32	0	26	2	0		8	1	1	1	2	1	8	1	2, 4	2	43	84.3137	8	11	3	6	4	11	2	2	2	2	3	3	4	4	5	4	4	4	4	2	4	4	4	4	4	4	5
P16	32	0	26	2	0		8	1	1	1	2	1	8	1	2, 4	2	43	84.3137	8	11	3	6	4	11	2	2	2	2	3	3	4	4	5	4	4	4	4	2	4	4	4	4	4	4	5
P40	24	1	26	2	0		1	1	0	0		0	1	1	2, 6	6	34	66.6667	8	7	4	4	0	11	4	2	2	5	3	2	3	5	5	5	5	5	5	5	5	5	5	5	5	5	5
P48	25	1	26	2	0		1	1	0	0		0	1	1	6	1	26	50.9804	4	9	3	4	0	6	4	4	1	5	5	5	5	5	3	2	1	3	5	5	5	1	1	1	5	5	5
P68	26	1	26	2	0		1	1	0	1	1	0	4	1	1, 6, 2	1	39	76.4706	8	8	3	5	4	11	2	0	0	2	4	0	1	3	2	2	2	4	4	3	2	0	0	0	0	3	3
P70	27	1	26	2	0		4	1	0	1	1, 2, 6	1	3	1	1	3	44	86.2745	7	13	3	6	3	12	5	5	5	5	5	5	5	5	5	5	5	5	5	5	5	5	5	5	5	5	5
P71	37	0	26	2	0		2	1	0	0		0	0	1	1, 6	2	22	43.1373	6	5	4	4	0	3	3	1	1	2	4	3	4	3	3	4	2	4	4	0	2	0	0	0	1	5	3
P72	27	1	26	2	0		2	1	0	1	1	1	1	1	2, 7	2	41	80.3922	7	9	4	6	4	11	3	3	2	3	3	3	4	3	3	2	2	5	5	4	5	4	4	4	4	5	5
P73	27	0	26	2	0		4	1	1	1	2	0	4	1	1	2	36	70.5882	4	10	3	7	4	8	0	0	1	1	1	1	1	1	1	1	1	1	1	2	2	2	2	1	1	2	2
P74	35	1	26	2	0		12	1	0	1	2	1	11	1	6	3	42	82.3529	8	10	4	5	4	11	0	0	0	0	5	0	5	5	5	5	0	0	2	0	0	0	0	0	0	5	5
P75	27	1	26	2	0		2	1	0	1	1	1	1	1	6, 2, 7	2	41	80.3922	7	9	4	6	4	11	3	3	2	3	3	3	4	3	3	2	2	5	5	4	5	4	4	4	4	5	5
P76	26	1	05	2	0		1	1	0	0		0	0	1	1	1	25	49.0196	6	4	3	4	3	5	2	2	2	2	2	4	3	4	5	5	4	4	5	5	5	3	3	4	3	3	3
P78	61	0	18	2	0		2	1	1	0		0	21	0			29	56.8627	7	7	3	4	4	4	1	0	1	1	1	2	2	2	2	1	1	1	1	0	0	0	0	0	0	1	1
P80	27	1	17	2	0		3	1	0	1	2	1	2	1	6, 2	2	39	76.4706	9	10	3	6	3	8	3	3	4	5	5	5	5	5	5	5	4	5	5	4	4	2	2	2	3	5	4
P82	31	0	05	2	0		5	1	0	1	2	0	5	1	2, 6, 5	4	29	56.8627	8	7	3	3	0	8	2	0	1	4	4	4	3	4	5	5	4	5	5	1	5	2	3	2	0	5	4
P84	27	1	10	2	0		1	3	1	0		0	2	1	2, 6	7	21	41.1765	5	3	2	3	1	7	2	0	1	2	2	2	2	2	2	2	2	2	2	2	2	2	2	2	2	2	2
P85	26	1	05	2	0		2	1	0	0		0	2	1	6, 5	1	36	70.5882	7	8	3	5	4	9	2	2	2	2	2	1	4	3	4	4	3	2	4	4	4	4	4	4	3	5	5
P89	25	1	26	2	0		0	1	0	0		0	0	1	6, 4	1	35	68.6275	5	8	3	4	4	11	4	4	4	4	4	4	4	5	4	4	4	4	4	4	5	4	5	4	4	4	4
P90	26	1	10	2	0		0	1	0	0		0	0	1	4, 6	1	33	64.7059	5	9	3	5	0	11	0	0	0	0	0	0	0	1	1	1	0	1	1	0	1	0	0	0	1	1	0
P91	42	0	10	2	0		3	1	1	1	1	0	2	1	2	1	39	76.4706	7	11	4	4	4	9	1	1	1	1	1	1	1	1	1	1	1	1	1	1	1	1	1	1	1	1	1
P94	25	1	26	2	0		2	1	1	1	1	0	2	1	1	1	31	60.7843	6	9	3	6	0	7	4	4	4	5	5	5	5	5	5	5	5	5	5	5	5	5	5	5	5	5	5
P97	30	1	20	2	0		6	1	1	1	2	1	5	1	1	1	25	49.0196	6	7	2	3	0	7	1	0	0	0	0	2	2	2	2	2	2	2	2	2	1	1	1	1	1	1	2
P98	30	1	17	2	0		7	1	1	1	1	0	7	1	1, 3	7	37	72.549	8	9	3	4	4	9	0	0	0	1	2	2	2	2	2	2	2	2	2	1	1	0	0	0	2	2	2
P100	31	1	06	2	0		1	1	1	1	1	0	0	1	2	2	28	54.902	5	5	3	4	4	7	5	5	5	4	5	5	5	5	5	5	4	5	5	2	4	3	4	4	3	5	5
P102	35	1	02	2	0		1	1	1	1	1	1	0	1	2	1	35	68.6275	9	8	3	2	3	10	1	1	1	1	0	1	0	1	1	1	1	1	1	1	1	1	1	1	1	1	1
P103	23	1	26	2	0		2	1	0	0		0	1	1	2, 4	2	40	78.4314	6	10	4	7	4	9	2	2	2	2	3	3	4	4	4	5	5	5	5	3	4	4	2	2	3	4	4
P104	34	0	15	2	0		1	1	1	0		0	5	1	1	1	32	62.7451	4	9	4	6	1	8	0	0	1	1	1	1	1	1	1	1	1	1	1	1	1	1	1	1	1	1	1
P105	44	0	06	2	0		18	3	1	1	2, 6	0	8	1	1	2	36	70.5882	5	10	4	7	3	7	0	0	0	0	0	0	0	2	5	5	4	5	5	0	5	0	0	0	0	0	0
P106	25	0	18	2	0		0	1	1	1	1	1	6	1	4	3	31	60.7843	6	6	3	4	1	11	4	5	4	5	4	4	4	4	5	5	5	5	5	4	4	5	5	5	5	4	5
P108	26	1	10	2	0		0	1	0	0		0	0	1	4, 6	1	33	64.7059	5	9	3	5	0	11	0	0	0	0	0	0	0	1	1	1	0	1	1	0	1	0	0	0	1	1	0
P109	26	1	26	2	0		3	1	1	1	2	1	3	1	2, 6	2	39	76.4706	7	10	3	5	2	12	2	0	2	4	3	2	2	4	5	5	5	5	5	5	5	5	5	5	5	5	5
P110	28	1	06	2	0		1	1	1	0		0	9	1	2, 6	2	33	64.7059	6	8	3	5	3	8	0	0	0	0	0	0	0	1	1	1	0	2	2	1	2	0	0	0	0	1	1
P112	25	1	17	2	0		2	1	0	1	1	0	2	1	6, 2, 3, 4	2	44	86.2745	9	11	4	6	4	10	3	3	2	2	3	0	3	3	3	3	0	4	4	0	4	0	0	0	2	4	4
P113	26	1	26	2	0		3	1	0	1	2	1	3	1	1, 3, 4	3	44	86.2745	9	11	3	6	4	11	5	3	4	5	4	4	3	4	5	4	3	4	5	4	5	5	3	4	4	5	5
P118	34	1	17	2	0		12	1	1	1	2, 4	1	11	1	1	1	33	64.7059	8	9	3	4	0	9	1	1	0	0	1	1	1	0	1	1	0	1	1	1	1	0	0	0	0	5	5
P125	24	1	05	2	0		1	1	0	0		0	1	1	1, 2	1	37	72.549	9	6	4	5	4	9	2	2	2	2	3	2	2	3	4	3	2	3	3	2	4	2	3	3	4	5	5
P126	29	1	05	2	0		5	1	1	1	2	0	4	1	6	5	37	72.549	8	10	3	6	4	6	2	2	0	0	2	2	2	2	2	2	0	2	2	0	2	0	0	0	0	2	2
P127	45	1	05	2	0		19	3	0	1	1, 2, 4	0	18	1	6	2	38	74.5098	7	9	4	3	3	12	4	4	4	5	5	5	5	4	5	5	5	4	4	5	5	5	5	4	5	5	5
P134	26	1	26	2	0		3	1	0	1	2	1	3	1	1, 3, 4	3	44	86.2745	9	11	3	6	4	11	5	3	4	5	4	4	3	4	5	4	3	4	5	4	5	5	3	4	4	5	5
P140	28	1	05	2	0		0	1	0	0		0	0	1	1, 7	1	36	70.5882	6	9	3	6	3	9	3	1	1	1	2	2	2	2	3	3	3	4	4	4	4	3	3	3	3	4	4
P153	44	1	05	2	0		8	1	1	1	6	0	4	1	2, 3	2	37	72.549	7	8	3	4	4	11	0	0	0	0	0	0	0	0	0	0	0	0	0	0	1	0	0	0	0	0	0
P155	40	1	17	2	1	8	5	1	1	0		0	14	0			26	50.9804	5	8	1	5	2	5	1	1	1	1	1	1	1	1	1	1	1	1	1	1	1	1	1	1	1	1	1
P156	27	0	26	2	0		0	1	0	0		0	0	1	3	1	28	54.902	4	9	3	6	1	5	1	1	1	1	1	1	1	1	1	1	1	1	1	1	1	1	1	1	1	1	1
P162	27	1	18	2	0		1	1	0	0		0	0	1	1	2	33	64.7059	7	6	3	5	2	10	4	4	4	4	4	3	3	3	3	3	3	3	3	4	4	4	4	4	4	4	4
P165	32	1	26	2	0		2	1	1	1	1	0	14	1	6	6	31	60.7843	4	8	1	6	4	8	1	1	3	5	5	5	5	5	5	5	4	5	5	5	5	3	2	2	1	2	2
P172	36	1	15	2	0		5	1	1	1	2	0	5	1	1, 3	2	43	84.3137	7	13	4	6	3	10	0	0	2	2	2	2	2	2	2	2	0	2	2	2	2	0	1	0	2	2	2
P173	29	1	17	2	0		2	1	1	1	1	1	4	1	6	7	41	80.3922	4	11	4	6	4	12	1	0	1	0	0	0	0	2	2	1	0	2	0	0	2	0	0	0	0	0	1
P182	24	1	17	2	0		0	1	0	0		0	0	1	2, 6	1	33	64.7059	8	9	2	5	3	6	5	5	5	4	2	2	2	2	4	0	0	4	5	2	5	0	0	0	2	5	5
P184	23	1	26	2	0		0	1	0	0		0	0	1	1	1	34	66.6667	6	9	3	5	1	10	5	5	5	5	5	5	5	5	4	5	3	5	5	5	5	5	1	1	1	5	5
P190	25	1	26	2	0		1	1	1	0		0	1	1	1	2	30	58.8235	6	6	3	3	2	10	1	0	1	0	1	1	2	1	1	0	0	0	1	0	1	0	0	0	0	1	1
P207	31	0	10	2	0		6	1	1	1	2	1	6	1	1	2	27	52.9412	4	4	4	3	2	10	4	4	4	4	4	4	4	4	4	4	4	4	4	4	4	4	4	4	4	4	4
P216	32	0	02	2	0		9	1	1	1	2, 4	0	9	0			37	72.549	6	12	3	5	1	10	1	1	4	2	3	3	3	3	3	3	3	3	3	3	3	3	3	3	3	3	3
P225	33	1	17	2	0		9	1	1	1	2	0	8	1	6, 1	3	35	68.6275	9	7	4	3	4	8	0	0	4	4	3	3	3	3	3	4	5	0	4	0	0	0	0	0	0	0	3
P226	31	1	15	2	0		6	1	0	1	2, 6	0	6	1	2	4	38	74.5098	8	9	3	3	4	11	5	2	2	3	4	4	4	4	4	3	2	2	3	2	2	0	0	0	0	2	2
P227	37	1	06	2	0		4	1	1	1	5	1	4	1	1, 4	5	35	68.6275	7	9	3	2	4	10	5	4	4	5	5	5	5	5	5	5	5	5	5	4	5	4	4	4	5	5	5
P257	43	0	05	2	0		16	2	1	0		0	16	1	1	1	35	68.6275	6	10	4	6	1	8	4	4	4	5	3	3	3	2	4	4	5	3	4	5	4	5	5	4	4	5	5
P258	34	1	15	2	0		10	1	0	1	2, 6	0	10	1	3, 6, 4	3	40	78.4314	7	12	2	5	2	12	3	2	3	0	0	0	1	2	2	0	0	0	3	0	3	1	1	2	1	5	3
P259	42	1	05	2	0		3	1	1	1	2	0	1	1	1	2	31	60.7843	7	7	1	4	2	10	1	1	2	1	1	1	0	1	1	0	0	1	0	1	1	0	1	0	1	2	2
P266	35	1	15	2	0		7	1	1	1	2	0	16	1	1	7	46	90.1961	9	12	3	6	4	12	5	5	5	5	5	5	5	5	5	5	5	5	5	5	5	5	5	5	5	5	5
P280	44	0	06	2	0		21	3	0	1	2	1	20	1	2	1	36	70.5882	6	10	4	4	4	8	5	5	5	5	5	5	5	5	5	5	5	5	5	5	5	3	4	3	3	5	3
P312	40	1	20	2	0		15	3	1	1	2	0	14	1	1	4	32	62.7451	6	9	1	3	2	11	3	3	2	1	4	4	4	4	4	4	4	3	4	1	0	0	0	0	0	2	0
P324	37	1	17	2	0		11	1	0	1	2	0	10	1	1	3	38	74.5098	5	11	3	6	4	9	1	0	0	0	0	0	0	2	2	0	0	2	1	2	4	1	1	1	3	5	5
P326	24	1	17	2	0		1	1	1	0	1	0	1	1	1	6	36	70.5882	6	7	3	5	4	11	0	0	0	0	2	2	2	2	2	0	0	0	0	0	0	0	0	0	0	4	0
P329	37	0	17	2	0		5	1	1	1	2	0	14	1	1	1	43	84.3137	6	12	3	7	2	13	3	4	4	3	4	3	3	4	4	4	3	3	3	4	4	4	4	4	4	4	4
P331	27	0	10	2	0		6	1	1	1	2	1	6	1	2	2	42	82.3529	6	12	4	6	3	11	2	2	1	1	2	1	2	1	1	0	0	2	1	0	0	1	0	0	1	1	1
P332	37	1	17	2	0		6	1	1	0	2	0	5	1	2	1	40	78.4314	7	11	3	6	4	9	0	0	0	0	1	0	1	2	1	0	0	0	1	0	1	0	0	0	0	0	0
P333	42	1	02	2	0		13	1	1	1	6	0	12	1	6	8	37	72.549	9	10	3	5	1	9	4	4	4	4	4	4	4	4	4	4	4	4	4	4	4	4	4	4	4	4	4
P337	63	1	17	2	0		37	3	0	1	2	1	37	1	3	2	31	60.7843	5	8	3	2	2	11	1	1	1	1	1	0	1	1	1	1	1	1	1	1	1	1	1	1	0	1	1
P338	59	1	17	2	0		35	3	0	1	2	0	35	1	6, 5	7	25	49.0196	6	5	1	2	1	10	5	5	5	5	5	1	3	3	2	5	4	0	5	5	5	2	5	5	5	5	5
P339	26	1	17	2	0		2	1	0	1	1	1	2	1	6, 2	3	35	68.6275	10	7	3	4	2	9	5	1	5	5	3	3	5	5	5	5	3	5	5	2	5	3	3	5	3	5	5
P341	30	1	05	2	0		1	1	1	0		0	9	1	1	1	33	64.7059	4	9	3	5	4	8	2	2	1	4	4	5	4	4	4	2	5	1	5	3	5	5	5	5	5	5	4
P347	29	1	17	2	0		2	1	1	1	1	0	1	1	2	1	31	60.7843	6	9	2	4	0	10	1	1	1	1	1	1	1	1	1	1	1	1	1	1	1	0	0	0	0	1	5
P356	26	1	17	2	0		3	1	1	1	1	0	2	1	1, 5	1	29	56.8627	5	6	4	5	3	6	1	0	0	0	0	0	0	0	1	1	0	0	0	0	0	0	0	0	0	1	1
P362	34	1	17	2	0		12	1	1	1	2, 4	0	11	1	9	1	28	54.902	8	5	3	3	0	9	5	5	5	5	5	4	4	4	3	3	3	4	3	3	4	3	3	3	3	4	4
P363	34	1	26	2	0		4	1	0	1	2	1	4	1	2	2	46	90.1961	9	13	4	5	4	11	3	3	3	3	4	4	4	4	4	4	3	4	4	4	4	3	3	3	3	5	4
P364	47	1	15	2	0		24	3	0	1	2, 6	0	23	1	1	8	30	58.8235	8	6	4	4	0	8	3	4	4	1	5	5	4	5	5	5	5	5	5	5	5	5	5	5	0	0	0

## Sheet: SOUTHEAST
CODE	AGE	SEX	STATE	REGION	PREVIOUS COURSE	COMPLETION PREVIOUS COURSE (YEARS)	COMPLETION PHARMACY COURSE (YEARS)	EDUCATION	TYPE OF INSTITUTION	POSTGRADUATE	TYPE OF POSTGRADUATE	POSTGRADUATE IN DISPENSING	YEARS OF DISPENSING	QUESTIONS ABOUT MEDICINES?	RESOURCES	FREQUENCY	CDM-51 TOTAL	CDM-51 TOTAL %	CDM-51 D1	CDM-51 D2	CDM-51 D3	CDM-51 D4	CDM-51 D5	CDM-51 D6	UTILITY Q1	UTILITY Q2	UTILITY Q3	UTILITY Q4	UTILITY Q5	UTILITY Q6	UTILITY Q7	UTILITY Q8	UTILITY Q9	UTILITY Q10	UTILITY Q11	UTILITY Q12	UTILITY Q13	UTILITY Q14	UTILITY Q15	UTILITY Q16	UTILITY Q17	UTILITY Q18	UTILITY Q19	UTILITY Q20	UTILITY Q21
P17	40	0	13	3	0		1	1	1	0		0	0	0			32	62.7451	8	7	3	4	0	10	5	5	5	5	5	5	5	5	5	5	5	5	5	5	5	5	5	5	5	5	5
P18	28	1	13	3	1	9	4	1	1	0		0	7	1	1	3	32	62.7451	7	6	3	6	0	10	5	5	5	2	0	0	0	0	0	0	0	0	0	0	5	5	5	5	5	5	5
P19	24	1	13	3	0		1	1	0	0		0	1	1	6, 7	3	41	80.3922	7	12	3	5	4	10	3	4	5	5	3	5	4	5	5	5	5	5	5	5	5	5	4	5	5	5	5
P20	31	1	13	3	0		7	1	0	1	6	0	3	1	6	2	31	60.7843	6	6	3	6	4	6	1	1	2	1	2	1	1	3	3	1	1	2	2	1	3	2	2	1	2	3	1
P21	44	1	13	3	0		5	1	1	1	2	0	23	1	1, 6, 5	1	37	72.549	8	10	4	6	3	6	2	1	1	1	1	1	2	2	3	3	3	3	3	3	3	3	3	3	3	3	3
P22	38	1	13	3	0		13	1	1	1	2	0	13	1	1, 5	1	39	76.4706	10	8	4	4	3	10	0	0	0	0	0	0	0	0	0	0	0	0	0	0	0	0	0	0	0	0	0
P23	30	1	13	3	0		1	1	1	0		0	2	1	6, 4	3	28	54.902	7	5	4	2	0	10	5	5	4	5	3	5	4	4	4	4	4	4	4	3	5	5	5	5	4	4	5
P24	33	0	13	3	0		9	1	1	0		0	9	1	1, 5	3	31	60.7843	7	9	2	5	2	6	0	0	0	0	0	0	0	0	0	0	1	1	1	0	3	0	0	0	0	3	4
P25	29	1	13	3	0		7	1	1	1	1	1	4	1	6	3	32	62.7451	5	7	2	4	3	11	4	4	4	5	5	3	5	5	5	5	5	5	5	5	5	5	5	5	5	5	5
P26	29	1	13	3	0		6	1	1	1	1	0	6	1	6	1	48	94.1176	9	12	4	7	4	12	0	0	0	3	3	3	3	3	5	5	5	5	5	4	4	2	3	2	2	3	3
P27	55	0	13	3	0		31	3	0	1	2	0	31	1	1	1	35	68.6275	7	7	3	5	4	9	0	0	0	0	3	3	3	3	3	3	3	5	4	0	3	2	2	2	2	2	1
P28	39	1	13	3	0		6	1	1	1	1	0	5	1	4	4	35	68.6275	8	10	3	4	0	10	0	0	0	0	4	4	4	4	4	4	4	4	4	2	3	3	3	3	0	5	2
P29	28	1	13	3	0		4	1	1	1	1	0	10	1	4, 6	4	36	70.5882	7	9	3	5	1	11	1	1	0	3	3	3	4	4	3	3	3	4	4	5	5	3	3	3	2	5	2
P30	28	1	13	3	0		4	1	0	0		0	4	1	4, 5	5	40	78.4314	7	9	3	5	4	12	1	0	0	2	5	5	5	1	4	4	3	5	5	5	5	5	5	5	5	5	5
P31	39	1	13	3	0		16	2	1	1	2	1	16	1	7, 1	4	37	72.549	7	10	2	3	4	11	3	3	3	4	3	3	3	3	4	4	4	4	4	4	4	4	4	4	4	4	4
P32	62	1	13	3	0		39	1	0	1	2	0	38	1	1	6	38	74.5098	7	8	4	4	4	11	0	0	0	0	5	5	5	5	5	5	2	5	2	0	2	0	0	0	0	3	3
P33	30	1	13	3	0		3	1	0	1	1	0	1	1	1	2	33	64.7059	5	9	3	6	4	6	0	0	0	0	4	3	5	2	1	2	2	2	4	1	2	1	1	2	2	1	1
P34	43	1	13	3	0		21	3	0	0		0	20	1	1	4	31	60.7843	7	9	3	5	1	6	0	0	0	1	0	0	1	1	1	2	2	2	2	2	2	2	2	2	2	2	2
P35	29	1	13	3	0		7	1	1	0		0	6	1	1, 4, 3	7	36	70.5882	8	10	3	6	0	9	5	5	1	5	0	0	5	5	5	5	5	4	4	3	5	5	5	5	0	3	3
P36	28	1	13	3	0		2	1	0	1	2, 4	1	4	1	6	4	37	72.549	7	8	4	5	3	10	1	1	0	0	1	1	3	1	2	4	4	1	2	0	1	2	0	0	0	2	2
P37	30	0	13	3	0		5	1	1	1	2	1	5	1	6	1	44	86.2745	8	11	4	6	4	11	3	3	4	3	4	4	4	5	5	4	5	5	5	5	5	5	5	5	5	5	5
P38	34	1	13	3	0		11	1	1	1	1	1	9	1	6, 3	5	39	76.4706	7	10	3	5	1	13	5	5	5	5	5	5	5	5	5	5	5	5	5	5	5	5	5	5	5	5	5
P39	34	0	13	3	0		13	1	1	1	2, 3	1	12	1	6, 4, 5	2	31	60.7843	7	9	2	5	0	8	0	0	0	0	0	0	0	0	0	0	0	0	0	0	2	2	2	2	2	3	3
P41	56	1	13	3	0		29	3	0	1	2	1	31	1	1	2	41	80.3922	9	10	4	5	2	11	0	0	0	0	0	0	0	0	0	0	0	0	0	0	0	0	0	0	0	1	1
P42	53	1	13	3	0		30	3	0	1	2	0	29	1	3S, 6, 1	3	32	62.7451	5	8	4	5	3	7	0	0	0	0	0	0	0	0	0	0	0	0	0	0	0	0	0	0	0	0	0
P43	56	0	13	3	0		22	3	1	0		0	21	1	4	1	30	58.8235	7	8	2	4	1	8	5	5	5	5	5	5	5	5	5	5	5	5	5	5	5	5	5	5	5	5	5
P44	35	1	13	3	0		14	1	1	1	2	0	20	1	1	3	29	56.8627	6	7	2	4	2	8	4	5	3	5	5	4	4	4	4	4	4	4	4	5	4	3	3	3	3	4	2
P45	32	1	13	3	0		10	1	1	0		0	5	1	1	2	33	64.7059	6	8	4	1	4	10	1	1	1	1	1	1	1	1	1	1	1	1	1	1	1	1	1	1	1	1	1
P46	51	0	13	3	0		26	3	0	0		0	20	1	1	2	32	62.7451	7	8	2	5	3	7	0	0	0	0	0	0	0	0	0	0	0	0	0	0	0	0	0	0	0	2	0
P47	25	1	13	3	0		1	1	1	0		0	0	1	5	3	29	56.8627	5	8	4	4	2	6	1	1	2	1	4	1	1	3	3	2	3	4	4	4	4	4	4	4	4	3	3
P49	33	1	13	3	0		9	1	1	1	2	0	8	1	1	2	38	74.5098	8	11	2	5	2	10	5	5	3	5	3	3	5	5	5	5	5	5	5	5	5	5	5	5	5	5	5
P50	28	0	13	3	0		2	1	1	0		0	1	1	1	1	32	62.7451	6	11	3	5	0	7	0	0	0	0	5	5	5	5	5	3	5	3	3	5	5	5	5	5	5	5	5
P51	29	1	13	3	0		4	1	0	1	2	0	1	0			42	82.3529	8	12	4	6	2	10	2	0	1	2	2	1	2	1	4	1	1	4	4	2	2	1	1	1	2	4	3
P52	27	1	13	3	1	11	3	1	1	1	2	1	9	1	1	4	40	78.4314	7	12	4	4	1	12	0	0	0	0	0	0	0	4	4	4	3	4	4	0	5	1	1	1	2	4	4
P53	27	1	13	3	0		3	1	0	0		0	3	1	3, 1	3	35	68.6275	8	7	3	6	2	9	1	1	2	3	1	1	4	5	5	5	5	5	5	5	5	5	5	5	5	5	5
P54	27	1	13	3	1	11	5	1	1	1	2, 5	1	5	1	1	2	34	66.6667	6	9	3	4	3	9	5	4	4	3	4	4	4	5	5	3	3	5	5	5	5	4	3	2	3	5	4
P55	32	0	13	3	0		8	1	0	1	2, 4, 6	0	2	1	3, 4, 1	1	44	86.2745	9	11	3	6	4	11	4	3	3	3	4	4	5	4	5	3	4	4	4	0	3	4	0	3	4	5	5
P56	62	1	13	3	0		40	3	0	1	4	0	38	1	1	1	36	70.5882	7	8	4	5	3	9	2	2	2	2	2	2	2	2	2	2	2	2	2	2	2	2	2	2	2	2	3
P57	40	1	13	3	0		14	2	1	1	2	1	14	1	1	3	39	76.4706	7	11	4	7	1	9	0	0	0	0	0	0	0	0	0	0	0	0	0	0	0	0	0	0	0	0	1
P58	29	1	13	3	0		5	1	0	1	2	1	5	1	1, 2	1	41	80.3922	8	11	4	6	3	9	0	0	3	2	0	0	0	1	2	1	2	2	2	1	1	1	1	1	2	2	2
P59	30	0	13	3	0		1	1	1	0		0	3	1	3, 4	2	35	68.6275	6	11	2	6	0	10	3	3	3	3	4	4	4	4	4	4	3	4	4	4	4	4	4	4	4	4	4
P60	27	1	13	3	0		5	1	1	1	2	1	2	0			27	52.9412	6	4	4	5	0	8	5	5	5	5	5	5	5	5	5	5	5	5	5	5	5	5	5	5	5	5	5
P61	23	0	13	3	0		0	1	1	0		0	1	1	6	7	26	50.9804	6	6	3	3	1	7	1	1	1	1	1	1	1	1	1	1	1	1	1	1	1	1	1	1	1	1	1
P62	48	0	13	3	0		3	1	1	0		0	32	1	4	3	38	74.5098	6	11	4	2	4	11	4	4	3	2	3	5	4	4	5	5	3	5	5	4	3	1	3	3	4	5	5
P63	26	1	13	3	0		3	1	1	0		0	8	1	1	1	26	50.9804	7	7	4	3	2	3	3	3	3	2	3	3	3	3	3	3	3	3	3	3	3	3	3	3	3	4	4
P64	38	1	13	3	0		17	2	1	1	2, 5	0	16	1	1	6	42	82.3529	8	11	3	6	3	11	0	0	0	0	0	0	5	3	4	2	2	2	3	3	3	2	2	2	1	3	2
P65	30	1	13	3	0		4	1	0	1	1	0	1	1	1	1	43	84.3137	8	12	3	5	4	11	1	1	1	0	5	5	5	4	4	4	4	3	3	2	2	2	2	2	2	2	2
P66	68	0	13	3	0		42	3	0	1	2, 4	0	41	1	1	1	25	49.0196	7	5	3	4	2	4	0	0	0	0	0	0	0	0	1	0	0	1	0	0	0	0	0	0	0	0	0
P67	33	0	13	3	0		11	1	1	1	2	1	13	1	1	1	40	78.4314	5	9	4	6	3	13	0	0	0	0	3	3	3	3	3	3	3	3	3	2	3	2	3	3	3	3	3
P69	28	1	13	3	0		2	1	0	0		0	2	1	1	1	41	80.3922	8	12	4	5	4	8	5	4	0	0	4	4	4	4	5	5	5	5	5	0	5	5	5	5	0	5	5
P77	39	1	13	3	0		13	2	0	0		0	4	1	1, 6	1	37	72.549	9	7	2	6	4	9	0	0	0	0	0	0	0	0	0	0	0	0	0	0	0	0	0	0	0	0	0
P79	25	1	25	3	0		0	1	0	0		0	0	1	8	1	31	60.7843	5	10	3	5	4	4	4	0	2	2	4	3	3	3	4	4	0	5	4	0	4	4	4	4	4	5	5
P81	31	1	13	3	0		9	1	1	1	1, 2	0	9	1	6, 7	3	44	86.2745	7	11	4	7	4	11	2	2	2	0	4	4	4	4	4	4	0	4	4	0	2	0	0	2	0	5	4
P83	38	0	25	3	0		15	2	1	1	2	1	15	1	1, 6	1	43	84.3137	8	9	4	6	4	12	0	0	0	0	2	2	2	2	5	5	5	5	5	5	5	3	5	5	5	5	5
P86	45	1	25	3	0		22	2	1	1	2	1	22	1	1	2	30	58.8235	7	10	3	4	0	6	4	2	2	2	2	2	2	2	4	4	2	3	3	3	2	2	2	2	2	2	4
P88	33	1	08	3	0		9	1	0	1	2, 6	1	9	1	9	1	41	80.3922	8	10	3	6	3	11	2	2	2	2	2	2	2	3	3	3	3	3	3	3	3	3	2	2	2	5	5
P95	43	1	19	3	0		2	1	1	1	1	0	2	1	1	3	37	72.549	7	9	2	4	3	12	5	4	5	5	5	1	2	5	5	3	5	4	5	5	5	5	5	5	5	5	5
P101	48	1	25	3	0		23	3	1	1	2	1	22	1	6	3	30	58.8235	8	7	3	4	0	8	3	3	3	3	3	3	3	3	3	3	3	3	3	3	3	3	3	3	4	3	3
P107	37	0	25	3	0		11	1	0	1	2	0	5	1	4, 1	3	40	78.4314	7	10	4	4	4	11	0	0	0	0	1	1	2	4	3	1	0	0	1	0	1	1	0	0	1	3	5
P114	37	0	25	3	0		11	1	0	1	2	0	5	1	1, 5, 6	3	40	78.4314	7	10	4	4	4	11	0	0	0	0	1	1	2	4	3	1	0	0	1	0	1	1	0	0	1	3	5
P116	32	1	25	3	0		10	3	1	1	8	0	1	1	6	1	37	72.549	8	11	3	4	1	10	0	0	0	0	0	0	0	0	0	0	1	0	0	0	0	0	0	0	0	0	0
P119	30	0	13	3	0		5	1	0	1	2	0	5	1	7, 1	1	47	92.1569	8	12	4	7	4	12	2	2	2	2	2	2	2	5	5	3	3	5	5	2	5	3	3	4	4	5	5
P121	26	1	13	3	0		2	1	0	1	5	0	11	1	4, 6	2	42	82.3529	7	12	4	3	4	12	2	2	2	4	1	1	1	1	1	1	1	5	5	1	5	3	3	5	5	5	5
P122	35	0	13	3	0		10	1	0	1	6, 8	1	10	1	7	1	47	92.1569	9	11	3	7	4	13	4	4	4	4	4	4	4	4	4	4	3	4	4	4	4	3	3	3	3	4	4
P123	54	1	25	3	0		36	3	0	1	2	0	11	1	6, 7	1	40	78.4314	7	7	4	6	4	12	5	5	5	5	3	3	3	3	4	5	5	5	5	5	5	5	5	5	5	5	4
P124	34	1	08	3	0		13	1	1	1	2	0	15	1	1, 3	1	41	80.3922	9	8	4	4	3	13	5	5	5	5	2	2	5	3	4	5	5	5	5	5	5	5	5	5	5	5	5
P128	49	1	08	3	0		13	1	1	1	2	0	1	1	1	1	43	84.3137	9	10	4	6	3	11	4	4	4	3	3	3	4	4	4	3	4	3	4	3	4	3	3	3	3	4	4
P129	38	0	08	3	0		4	1	1	1	1	0	9	1	6, 1	1	38	74.5098	8	11	3	4	3	9	0	0	0	0	1	1	1	1	1	1	1	1	1	1	1	0	0	1	0	1	0
P130	29	1	08	3	0		5	1	0	1	6	0	1	1	6, 1	3	30	58.8235	7	5	1	4	3	10	1	1	3	2	3	3	4	3	3	2	2	3	1	0	4	0	0	0	2	5	0
P131	29	0	08	3	0		4	1	0	1	2	0	4	1	1, 2	2	31	60.7843	4	8	2	4	3	10	1	0	0	0	0	0	0	0	0	0	0	0	1	0	0	0	0	0	0	0	0
P132	35	0	08	3	0		7	1	1	1	1	0	8	1	5	7	19	37.2549	2	7	3	0	1	6	5	5	5	3	5	2	2	5	5	5	5	5	5	5	5	5	5	5	5	5	5
P133	26	1	08	3	0		1	1	1	1	1	0	5	1	2, 1	7	33	64.7059	6	11	3	5	0	8	0	0	0	0	0	0	0	1	1	1	1	2	2	2	2	2	2	1	1	3	2
P135	55	0	08	3	0		7	1	1	1	2	0	46	1	1, 6	1	35	68.6275	5	8	4	6	2	10	4	4	4	2	4	4	4	4	4	4	4	4	4	4	4	4	4	4	4	4	4
P136	25	0	08	3	0		1	1	1	0		0	1	1	2, 5	1	32	62.7451	5	10	3	4	3	7	3	3	1	1	1	1	3	3	3	4	4	3	3	2	2	3	1	0	0	2	1
P138	34	1	08	3	0		13	1	1	1	2	0	13	1	2, 1, 6	1	30	58.8235	8	7	3	1	2	9	5	3	5	0	0	0	0	1	1	1	1	2	1	0	3	4	0	3	0	5	5
P139	42	0	13	3	0		20	2	0	1	8	1	18	1	3, 1	1	38	74.5098	8	10	2	4	4	10	1	1	1	1	1	1	1	1	1	1	1	1	1	5	5	5	5	5	5	5	5
P141	40	0	25	3	0		17	3	0	0		0	16	0			38	74.5098	7	10	4	3	3	11	0	0	0	0	1	1	1	1	1	1	1	1	1	0	0	0	0	0	1	1	1
P142	61	1	08	3	0		38	3	0	1	1, 2, 6	0	38	1	6	7	31	60.7843	5	9	2	5	1	9	2	3	4	5	3	2	5	5	5	5	5	5	5	5	5	5	5	5	5	5	5
P143	32	1	19	3	0		9	1	1	0		0	7	1	1, 3	1	42	82.3529	8	11	2	5	4	12	2	5	1	2	4	0	3	5	5	5	5	3	5	5	4	4	4	4	5	5	3
P144	39	1	25	3	0		16	2	0	1	8	0	0	1	5, 2	1	37	72.549	7	12	4	5	4	5	2	2	2	1	3	1	3	3	1	1	0	0	0	0	0	0	0	0	0	2	1
P145	28	0	19	3	0		3	1	1	0		0	8	1	1	2	26	50.9804	4	8	1	4	0	9	0	0	0	1	0	0	1	1	1	1	0	1	1	0	1	0	0	0	0	0	1
P146	26	1	25	3	0		2	3	1	1	1	1	1	1	6	3	28	54.902	5	11	3	4	0	5	5	5	3	3	4	4	4	5	5	4	4	4	4	0	4	4	4	4	5	4	4
P147	28	1	08	3	0		0	1	0	0		0	0	1	1, 6	1	34	66.6667	8	6	3	6	0	11	0	0	0	3	3	3	3	3	3	3	4	4	4	3	4	4	4	4	4	4	4
P148	28	0	25	3	0		4	1	1	1	2	0	3	1	6	7	38	74.5098	6	8	4	5	4	11	0	1	1	0	0	0	5	5	5	5	5	5	5	1	3	2	5	5	3	4	4
P150	28	1	13	3	0		2	1	0	1	2, 4	1	4	1	6	4	37	72.549	7	8	4	5	3	10	1	1	0	0	1	1	3	1	2	4	4	1	2	0	1	2	0	0	0	2	2
P151	43	1	25	3	0		12	3	1	1	2	0	11	1	2, 1	2	42	82.3529	8	11	4	4	4	11	0	0	0	0	0	0	0	0	0	0	0	0	0	0	0	0	0	0	0	0	0
P152	24	1	13	3	0		1	1	1	0		0	0	1	1	7	29	56.8627	7	8	2	4	2	6	2	2	2	4	2	1	4	4	4	4	4	4	4	4	4	4	4	4	4	4	4
P154	30	1	19	3	0		9	1	1	1	2	0	9	1	6	3	39	76.4706	8	9	4	5	3	10	3	2	1	1	1	1	1	1	1	1	1	0	1	3	3	3	3	3	3	3	3
P159	44	1	25	3	0		23	1	1	1	2	0	23	1	6, 1	1	36	70.5882	8	10	3	2	4	9	4	4	4	4	5	5	5	5	5	5	5	5	5	0	5	5	5	5	0	5	5
P163	26	0	13	3	0		1	1	0	1	1	0	1	1	6, 1	1	39	76.4706	6	11	3	5	3	11	4	4	4	3	5	5	5	5	5	5	2	5	5	4	5	3	2	3	5	5	5
P164	26	1	19	3	0		2	1	1	0		0	2	1	1	1	38	74.5098	9	9	3	7	2	8	0	0	0	0	0	0	0	0	1	1	1	1	0	0	2	1	2	2	2	2	2
P166	26	1	19	3	0		3	1	0	1	2, 5	0	0	1	2, 1, 6	1	39	76.4706	8	9	3	6	4	9	4	4	4	1	1	2	2	2	3	2	2	0	1	0	0	0	0	0	2	4	3
P168	34	1	25	3	0		11	3	1	0		0	12	1	1	1	36	70.5882	7	11	3	7	1	7	3	1	1	0	2	2	3	4	4	4	4	4	4	0	3	3	3	3	3	3	3
P171	37	0	08	3	0		13	1	1	0		0	11	1	1, 6	2	41	80.3922	8	11	3	5	4	10	3	2	0	3	2	2	1	2	1	3	2	4	3	4	4	1	3	3	3	3	1
P174	27	1	25	3	0		1	1	1	0		0	0	1	4, 1	1	24	47.0588	5	7	2	3	1	6	3	3	0	3	3	0	3	2	2	0	0	0	0	0	3	3	2	2	0	0	0
P175	36	1	08	3	0		0	1	1	1	2	0	0	1	1	1	38	74.5098	7	8	3	6	2	12	4	4	4	4	3	3	3	3	3	3	4	3	2	2	2	2	2	1	5	5	5
P176	30	0	25	3	0		2	1	1	0		0	2	1	6	2	39	76.4706	8	10	4	6	3	8	0	0	2	1	0	0	2	2	2	2	2	2	2	0	1	0	0	0	0	1	0
P177	23	1	25	3	0		0	1	1	1	1	1	3	1	1, 2	3	43	84.3137	8	9	4	7	4	11	5	5	5	5	5	5	5	5	5	5	5	5	5	5	5	5	5	5	5	5	5
P178	33	1	13	3	2	10	0	1	1	0		0	6	1	6, 1, 2	1	40	78.4314	8	13	3	5	3	8	0	0	0	0	0	0	1	1	1	1	0	0	0	0	0	0	0	0	0	1	0
P179	37	1	25	3	0		1	1	1	1	1	0	0	1	1	1	30	58.8235	7	5	2	5	2	9	2	2	2	2	2	2	2	2	2	2	2	2	2	2	1	2	2	2	2	2	2
P181	44	1	25	3	0		23	1	1	1	2	0	23	1	1, 6	1	36	70.5882	8	10	3	2	4	9	4	4	4	4	5	5	5	5	5	5	5	5	5	0	5	5	5	5	0	5	5
P183	36	1	08	3	0		0	1	1	1	2	0	0	1	1	1	38	74.5098	7	8	3	6	2	12	4	4	4	4	3	3	3	3	3	3	4	3	2	2	2	2	2	1	5	5	5
P185	39	1	13	3	0		16	3	1	1	6	0	16	1	3	2	33	64.7059	7	6	2	6	1	11	2	2	2	3	0	0	3	3	4	0	0	3	3	1	3	0	0	0	1	1	0
P187	31	1	19	3	0		8	2	0	1	8	0	1	1	1	1	31	60.7843	5	10	4	4	3	5	0	0	0	0	0	0	1	0	1	1	1	0	1	0	1	1	0	0	0	1	2
P188	39	0	19	3	0		15	3	1	1	6	0	23	1	1	3	42	82.3529	8	13	3	4	3	11	2	1	1	2	2	2	2	2	2	2	2	2	2	2	2	2	2	2	2	2	2
P191	46	0	25	3	0		7	3	1	0		0	33	1	1	1	41	80.3922	6	13	4	6	1	11	0	0	0	0	0	0	0	1	1	1	1	1	1	0	1	1	1	1	1	3	1
P193	49	1	25	3	0		8	3	1	0		0	2	1	1	1	34	66.6667	5	10	4	4	3	8	1	1	1	1	1	1	1	1	1	1	1	1	1	1	1	0	0	0	0	0	1
P194	32	1	19	3	0		10	1	1	0		0	8	1	1, 6	1	34	66.6667	7	8	2	4	4	9	5	5	5	5	5	5	5	5	5	5	2	5	4	0	5	0	0	0	2	2	3
P196	54	1	19	3	0		26	1	0	1	2	0	14	1	1	3	41	80.3922	8	12	4	7	1	9	2	2	2	3	0	0	2	5	5	5	5	5	5	5	5	5	5	5	5	5	5
P197	58	1	19	3	0		29	3	0	0		0	20	1	1, 2	7	45	88.2353	8	13	4	7	4	9	0	0	0	0	4	4	4	4	4	3	3	0	0	0	1	0	0	0	0	0	2
P199	37	1	25	3	0		4	3	1	0		0	22	1	1, 5	3	40	78.4314	6	10	2	5	4	13	3	3	3	3	2	3	2	2	2	2	3	3	3	5	5	5	5	5	5	5	5
P203	28	1	13	3	0		5	1	0	0		0	5	1	1, 8	7	20	39.2157	4	8	2	3	0	3	3	3	4	5	5	5	3	5	5	5	5	3	5	0	5	0	0	5	0	0	5
P206	39	0	25	3	0		12	3	1	1	2	0	12	1	1	1	39	76.4706	6	9	4	5	4	11	0	0	0	2	0	2	2	2	2	2	2	2	2	2	2	0	0	0	0	0	0
P208	33	1	25	3	0		11	1	1	1	2	0	14	1	1	1	43	84.3137	8	10	3	6	4	12	3	4	5	5	5	5	5	5	5	5	5	5	5	5	5	5	5	5	5	5	5
P209	35	0	13	3	0		12	3	0	1	2	0	12	1	1, 4	1	38	74.5098	6	10	3	6	4	9	5	5	5	5	5	5	5	5	5	5	5	5	5	5	5	5	5	2	5	5	5
P210	44	1	13	3	2	20	13	3	0	1	4	0	14	1	6	3	35	68.6275	8	12	3	5	0	7	1	1	1	1	1	1	1	1	1	1	1	1	1	1	1	1	1	1	1	1	1
P212	26	1	08	3	0		15	1	1	1	2	0	15	1	1	3	38	74.5098	10	9	3	3	2	11	4	4	4	4	4	4	4	4	4	4	4	4	4	4	4	4	4	4	4	4	4
P214	41	0	13	3	0		14	3	0	1	2	1	14	1	3	3	33	64.7059	6	11	2	3	2	9	4	4	2	1	4	3	3	2	3	2	3	4	5	3	5	2	4	2	2	5	4
P218	70	0	13	3	0		45	2	0	1	2	1	13	1	3	3	36	70.5882	7	10	4	2	4	9	0	0	0	0	0	0	0	0	0	0	0	0	0	0	0	0	0	0	0	1	1
P219	45	1	25	3	0		17	3	1	1	2	1	17	1	6, 1	1	40	78.4314	7	9	4	5	4	11	5	5	5	1	3	3	3	3	4	5	4	4	5	3	4	4	4	4	4	5	5
P222	45	0	13	3	0		21	3	0	1	2	0	21	1	1	1	37	72.549	5	10	4	5	4	9	0	0	0	0	0	0	0	2	2	1	0	5	3	0	4	0	0	0	0	4	3
P223	42	0	25	3	0		19	3	1	1	1, 2, 4	0	19	1	3	3	44	86.2745	9	10	4	5	4	12	3	2	3	3	2	1	3	3	3	3	2	3	3	3	1	1	1	1	2	2	2
P224	38	1	13	3	0		16	3	1	1	2	0	1	1	6	6	34	66.6667	6	10	3	4	1	10	0	0	0	0	0	0	0	0	0	0	0	0	0	0	0	0	0	0	0	0	0
P228	33	1	13	3	0		10	3	1	1	2	0	14	1	1	1	42	82.3529	9	11	2	6	4	10	0	0	0	0	5	4	5	5	5	5	2	2	2	0	0	0	0	0	0	0	0
P230	27	1	13	3	0		5	1	1	1	2	0	7	1	1, 5	3	24	47.0588	3	6	2	5	0	8	4	3	4	1	1	2	2	2	2	2	1	1	1	1	4	4	4	4	4	4	5
P231	35	1	13	3	0		13	1	1	0		0	13	1	1	7	26	50.9804	6	7	1	2	4	6	3	3	4	4	4	4	4	4	4	4	4	4	4	4	4	4	4	4	4	4	4
P234	40	1	25	3	0		17	3	1	0		0	16	1	1	1	42	82.3529	8	12	2	6	4	10	0	0	4	0	4	2	2	4	5	3	3	3	5	5	1	1	1	1	4	4	3
P236	41	1	13	3	0		12	1	1	1	2	0	11	1	1	3	30	58.8235	8	5	3	5	2	7	3	0	2	0	2	2	2	2	3	3	2	3	3	0	3	2	2	0	0	2	1
P238	48	1	25	3	0		23	2	0	0	2	0	22	1	1	1	35	68.6275	7	11	3	4	1	9	5	5	5	5	2	2	2	2	2	2	2	2	2	0	2	0	0	0	0	5	5
P239	54	1	13	3	0		29	3	0	1	2	0	30	1	1, 3	1	30	58.8235	8	7	2	2	1	10	5	4	4	4	5	4	4	5	5	4	4	4	5	5	5	5	5	5	5	5	5
P240	40	0	13	3	0		15	2	1	1	2	1	15	1	1	1	40	78.4314	9	9	4	6	4	8	4	4	2	3	4	4	4	4	4	2	1	4	4	2	2	2	2	2	3	3	5
P244	42	1	25	3	0		20	3	1	1	2	0	20	1	1	2	41	80.3922	8	12	3	5	3	10	2	2	2	0	2	2	2	2	2	0	0	2	2	2	0	0	0	0	2	2	2
P246	50	1	13	3	0		24	2	0	1	2, 4, 6, 8, 7	1	24	1	3, 4	1	40	78.4314	6	11	4	5	4	10	0	0	0	0	0	0	0	0	0	0	0	0	0	0	0	0	0	0	0	5	5
P248	39	1	13	3	0		13	1	1	1	2	0	13	1	1	3	33	64.7059	7	6	4	5	3	8	5	5	5	4	5	5	5	5	5	4	4	5	5	2	4	1	2	5	4	4	5
P250	36	0	13	3	0		13	1	1	1	2	0	13	1	6, 4	1	38	74.5098	8	10	4	1	4	11	3	3	3	5	2	3	4	5	5	5	5	5	5	5	5	5	5	5	5	5	5
P252	42	0	25	3	0		18	2	0	1	2	0	18	1	1	1	39	76.4706	6	12	4	4	0	13	3	3	3	3	4	4	4	4	4	4	4	4	4	4	3	3	3	3	3	4	4
P253	34	1	25	3	0		11	1	1	1	2, 6	0	10	1	6, 2, 4	2	41	80.3922	8	9	3	5	4	12	2	2	2	0	2	2	2	2	3	0	0	2	3	0	0	0	0	0	0	2	2
P255	61	1	25	3	0		40	3	0	1	2, 4	1	40	1	1	6	32	62.7451	7	10	3	3	3	6	0	0	0	0	0	0	0	0	5	5	0	5	0	0	0	0	0	0	5	5	5
P260	41	1	13	3	0		11	1	1	1	2	1	11	1	2	2	29	56.8627	6	6	3	4	0	10	5	5	5	3	5	3	4	4	4	4	0	3	4	0	4	0	3	5	4	3	3
P261	35	1	13	3	0		10	1	1	1	2	0	10	1	1	2	30	58.8235	4	11	2	3	4	6	0	0	0	0	0	0	0	0	0	0	0	0	0	0	0	0	0	0	0	2	2
P262	54	1	08	3	0		29	1	0	1	2, 5, 7	0	29	1	1	3	37	72.549	8	9	3	4	4	9	5	5	5	5	5	5	5	5	5	5	5	5	5	5	5	5	5	5	5	5	5
P263	41	0	13	3	0		19	3	0	0		0	18	1	1	3	45	88.2353	8	10	4	7	4	12	1	1	0	0	0	0	0	0	2	2	1	1	2	1	2	1	1	0	0	2	2
P265	31	1	19	3	0		8	1	0	1	1	0	7	1	4, 1	3	43	84.3137	9	11	4	5	3	11	5	5	5	5	5	5	5	5	5	5	5	5	5	4	5	5	5	4	4	5	4
P268	30	1	25	3	0		8	1	1	1	2	0	7	0			30	58.8235	4	9	2	2	1	12	1	1	1	1	1	1	1	1	1	1	1	1	1	1	1	1	1	0	2	1	2
P273	35	1	13	3	0		11	1	1	1	2	0	11	1	1	1	43	84.3137	7	12	3	4	4	13	3	2	3	2	2	1	2	2	2	2	2	3	2	3	5	3	3	3	2	5	4
P275	46	1	13	3	0		5	1	1	1	2	0	5	1	1	3	31	60.7843	5	8	4	3	3	8	4	4	5	4	5	5	4	5	5	4	2	2	2	2	3	2	3	3	3	3	4
P277	54	1	13	3	0		30	3	1	1	2	0	30	1	3s, 4s e 1	1	36	70.5882	4	10	4	5	4	9	5	5	5	5	5	5	5	5	5	5	5	5	5	5	5	5	5	5	5	5	5
P278	37	1	25	3	0		12	1	1	1	2	1	11	1	9	7	39	76.4706	8	11	2	6	4	8	0	0	0	0	0	3	3	3	3	4	0	4	4	0	0	0	0	0	3	3	3
P281	39	1	25	3	0		17	2	1	1	2, 11	0	16	1	1, 2	2	34	66.6667	8	8	3	3	2	10	4	4	3	5	3	3	3	4	5	5	5	5	5	5	5	5	5	5	5	4	5
P283	32	1	13	3	0		10	1	0	1	2	1	2	1	6	2	38	74.5098	8	11	4	4	2	9	3	1	2	1	4	5	5	4	4	4	4	4	4	5	5	5	5	5	5	5	5
P285	36	1	13	3	0		3	1	1	1	2	0	3	1	6	3	33	64.7059	6	9	3	2	2	11	2	1	0	0	3	3	3	3	3	0	0	0	1	1	2	0	1	0	0	3	3
P286	56	1	25	3	0		34	1	0	1	2	1	34	1	3, 1	3	36	70.5882	4	10	4	3	3	12	2	2	2	2	3	3	3	3	3	3	3	3	3	3	4	2	4	2	4	4	4
P287	36	0	25	3	0		13	3	1	1	2	1	11	1	6	3	36	70.5882	8	6	3	5	3	11	3	3	3	4	4	3	3	3	5	4	4	4	5	4	4	4	4	4	5	5	5
P291	48	1	13	3	0		12	1	1	1	1	1	11	1	1, 4	8	36	70.5882	5	9	3	5	2	12	2	2	2	3	2	2	2	2	2	2	2	2	3	3	3	3	3	3	2	2	3
P293	51	0	25	3	0		31	3	0	1	2, 4, 6	0	25	1	1	3	36	70.5882	7	10	1	5	3	10	2	2	2	2	2	2	2	2	2	2	2	2	2	2	2	1	1	1	1	1	1
P295	46	1	08	3	0		24	1	0	1	2	0	24	1	1	1	45	88.2353	10	10	4	7	3	11	1	1	1	0	1	1	1	1	1	1	1	1	1	0	0	0	0	0	2	2	2
P297	39	1	25	3	0		16	2	0	0		0	6	1	2	3	34	66.6667	5	9	2	4	3	11	5	3	4	3	3	3	3	3	3	3	3	3	3	2	4	3	3	3	0	5	3
P298	35	1	13	3	0		12	3	1	0	2	0	12	1		2	27	52.9412	6	7	3	2	1	8	5	5	5	5	5	5	5	5	5	5	5	5	5	3	4	4	4	4	3	4	4
P299	49	1	25	3	0		27	1	0	1	2, 4	0	25	1	3, 1	1	33	64.7059	6	9	2	3	1	12	5	5	5	5	5	5	5	5	5	5	5	5	5	5	5	5	5	5	5	5	5
P300	33	1	13	3	0		9	1	1	1	2	0	6	1	2	2	39	76.4706	7	10	3	6	4	9	3	3	3	1	4	4	4	3	3	1	1	4	2	1	3	1	1	1	1	4	3
P301	44	1	13	3	0		23	1	1	1	2	0	23	1	6, 4	1	36	70.5882	7	10	3	4	2	10	0	0	0	0	0	0	0	0	0	0	0	0	0	0	0	0	0	0	0	0	0
P302	42	0	13	3	0		18	3	1	1	2	0	17	1	1	3	31	60.7843	6	9	3	4	2	7	2	3	2	3	4	3	3	2	2	2	2	2	3	2	2	2	3	2	3	2	4
P305	25	1	11	3	0		3	1	0	0		0	2	1	1	7	19	37.2549	4	4	3	4	0	4	2	2	2	1	2	2	3	4	3	3	0	0	0	0	0	0	0	0	0	0	2
P306	38	1	25	3	0		16	2	0	1	2	0	14	1	1	3	35	68.6275	8	10	2	5	1	9	1	0	2	0	0	0	2	2	2	2	2	0	0	0	2	0	0	0	0	3	3
P308	58	0	25	3	0		34	3	0	1	2	0	34	1	1	3	31	60.7843	6	7	3	4	4	7	1	1	1	1	1	2	2	2	2	2	2	2	2	0	1	2	2	1	2	2	2
P309	49	1	13	3	0		27	3	0	1	2	0	22	1	1	2	40	78.4314	6	11	2	6	3	12	3	3	3	1	5	5	5	5	5	1	1	5	1	1	5	1	1	1	5	5	5
P310	31	1	08	3	0		9	1	1	1	6	0	9	1	6	1	34	66.6667	7	11	3	5	0	8	0	0	0	3	3	0	0	3	3	0	0	3	3	0	5	0	0	0	0	5	5
P311	36	1	08	3	0		1	1	1	0			2	1	1	3	19	37.2549	4	4	1	4	1	5	4	4	4	4	4	4	4	5	5	5	5	5	5	5	5	5	5	5	5	5	5
P315	37	1	13	3	0		14	3	1	1	2	0	13	1	1, 6	3	38	74.5098	10	10	4	1	2	11	3	4	4	2	4	5	5	4	4	4	0	4	4	3	4	0	2	3	2	2	3
P316	34	1	25	3	0		10	1	1	1	2, 4	0	8	1	1, 6	3	41	80.3922	8	12	3	6	0	12	0	1	0	0	2	1	1	1	1	1	1	1	1	0	1	1	1	0	1	3	3
P317	53	1	13	3	0		28	1	1	0		0	28	1	1, 5	6	40	78.4314	7	12	4	6	3	8	4	5	5	5	5	4	4	5	5	5	4	5	5	5	5	5	5	5	4	4	4
P318	41	1	25	3	0		13	1	1	1	5	0	13	1	4, 3, 6	1	48	94.1176	9	13	4	7	4	11	5	3	3	3	3	3	3	3	3	3	3	3	3	3	5	3	3	3	3	5	5
P319	44	0	13	3	0		16	3	1	1	2	1	16	1	2	1	43	84.3137	8	12	3	5	4	11	2	2	2	2	2	2	2	2	2	2	2	2	2	2	1	1	1	1	1	1	1
P320	54	1	13	3	0		27	3	1	1	2	1	12	1	2	5	31	60.7843	6	7	3	3	2	10	2	2	2	5	3	3	3	3	5	5	5	5	5	5	5	5	5	4	5	5	5
P321	30	1	13	3	0		9	1	1	1	2	0	9	1	1	1	43	84.3137	6	13	3	5	4	12	5	5	5	5	5	5	5	5	5	5	5	5	5	5	5	5	5	5	5	5	5
P322	45	0	13	3	0		6	1	1	1	2	0	20	1	6, 4, 1	1	42	82.3529	8	12	2	4	3	13	0	0	0	0	0	0	0	0	0	0	0	0	0	0	0	0	0	0	0	0	0
P323	24	1	25	3	2	3	1	1	1	0		0	4	1	6	2	35	68.6275	4	11	4	5	1	10	1	1	1	4	4	4	5	5	4	3	3	5	4	3	3	3	3	3	5	5	5
P325	33	1	13	3	0		11	1	1	1	2	0	10	1	3, 1	1	35	68.6275	7	8	4	5	4	7	0	3	0	5	5	0	5	5	5	2	3	5	2	1	3	1	1	1	2	5	5
P330	58	1	08	3	0		15	3	1	1	2	0	33	1	3, 1	7	35	68.6275	7	7	4	5	0	12	5	5	5	5	5	5	5	4	5	5	5	5	5	5	5	3	5	4	5	3	5
P334	39	1	13	3	0		18	2	0	0		0	17	1	1	3	39	76.4706	7	12	4	4	4	8	2	2	4	4	2	2	2	2	4	3	4	4	4	3	4	4	4	2	4	4	4
P335	32	1	19	3	0		10	1	1	0		0	10	1	1	1	46	90.1961	7	13	3	7	4	12	4	3	3	3	3	3	4	4	4	4	4	4	4	3	3	3	3	3	3	4	4
P336	48	1	25	3	0		24	3	1	1	2, 6	1	24	1	1	1	42	82.3529	7	11	2	6	3	13	5	5	5	1	5	5	5	5	5	5	5	5	5	3	4	4	4	4	4	4	4
P340	29	1	25	3	0		7	1	1	0		0	10	1	1, 6	7	39	76.4706	7	10	4	5	4	9	1	1	3	2	1	1	1	1	2	2	2	2	2	1	3	3	1	1	4	5	5
P345	29	1	13	3	0		5	1	0	1	2	0	5	1	6, 1, 2	1	36	70.5882	7	9	3	6	4	7	0	0	0	0	1	1	1	0	0	0	0	0	1	0	1	0	0	0	0	1	1
P349	34	1	25	3	1	12	6	1	1	1	2	1	15	1	1	1	40	78.4314	6	11	4	6	1	12	2	2	2	2	2	2	2	2	3	2	1	2	2	1	2	0	0	0	0	2	3
P350	45	1	25	3	0		22	2	1	1	2	1	22	1	1	1	35	68.6275	8	12	4	4	0	7	4	3	3	3	3	3	3	3	3	4	3	3	3	3	3	3	3	3	3	3	3
P353	60	1	25	3	0		37	3	0	1	2	0	36	1	8	2	44	86.2745	9	10	4	5	4	12	5	0	2	5	0	0	4	2	1	1	0	0	3	0	0	0	0	0	1	0	0
P354	41	0	25	3	0		17	3	0	0		0	16	1	1	3	37	72.549	6	8	2	6	4	11	0	0	0	0	0	0	0	0	0	0	0	0	0	0	0	0	0	0	0	2	0
P355	56	0	25	3	0		4	1	1	0	1	0	39	1	5	2	41	80.3922	9	11	3	4	4	10	3	3	3	5	3	3	3	5	5	5	5	5	5	5	5	5	5	5	5	5	5
P358	31	1	25	3	0		10	1	1	1	2	0	9	1	1	7	39	76.4706	9	11	3	6	2	8	0	0	0	0	2	2	1	2	2	2	2	2	2	0	0	0	0	0	0	0	0
P359	47	1	25	3	0		21	3	1	0		0	18	1	1	3	36	70.5882	5	10	3	4	1	13	0	0	0	0	0	0	0	0	0	0	0	0	0	0	0	0	0	0	0	0	0
P366	56	1	25	3	0		33	1	1	1	2, 4	1	33	1	1	3	37	72.549	4	10	4	3	3	13	4	4	4	4	4	4	4	4	4	4	1	2	2	3	4	1	4	2	3	4	4

## Sheet: SOUTH
CODE	AGE	SEX	STATE	REGION	PREVIOUS COURSE	COMPLETION PREVIOUS COURSE (YEARS)	COMPLETION PHARMACY COURSE (YEARS)	EDUCATION	TYPE OF INSTITUTION	POSTGRADUATE	TYPE OF POSTGRADUATE	POSTGRADUATE IN DISPENSING	YEARS OF DISPENSING	QUESTIONS ABOUT MEDICINES?	RESOURCES	FREQUENCY	CDM-51 TOTAL	CDM-51 TOTAL %	CDM-51 D1	CDM-51 D2	CDM-51 D3	CDM-51 D4	CDM-51 D5	CDM-51 D6	UTILITY Q1	UTILITY Q2	UTILITY Q3	UTILITY Q4	UTILITY Q5	UTILITY Q6	UTILITY Q7	UTILITY Q8	UTILITY Q9	UTILITY Q10	UTILITY Q11	UTILITY Q12	UTILITY Q13	UTILITY Q14	UTILITY Q15	UTILITY Q16	UTILITY Q17	UTILITY Q18	UTILITY Q19	UTILITY Q20	UTILITY Q21
P93	32	1	16	4	0		8	1	0	1	2	0	8	1	1	2	35	68.6275	6	10	4	5	4	6	0	0	0	0	0	0	4	3	4	4	4	4	4	2	4	3	3	3	3	4	4
P99	47	0	16	4	0		24	3	0	1	2, 3, 4	1	24	1	1, 10	1	43	84.3137	8	11	4	5	3	12	5	5	4	5	5	3	4	5	5	4	5	5	5	5	5	5	5	5	5	4	5
P111	41	1	21	4	0		4	1	1	1	1, 2	0	4	1	1	2	39	76.4706	9	9	4	6	0	11	0	0	2	0	2	2	3	3	3	2	0	3	4	0	5	4	0	0	1	4	5
P149	36	1	24	4	0		11	2	0	1	2	0	11	1	2	2	43	84.3137	9	9	4	5	4	12	0	0	0	0	2	2	3	3	4	0	0	0	2	0	0	0	0	0	0	2	2
P158	40	0	24	4	0		19	1	1	1	2	1	21	1	1	1	44	86.2745	9	12	4	7	4	8	1	1	1	0	0	0	0	1	2	1	2	2	2	2	2	2	2	1	2	2	1
P160	35	1	24	4	0		7	1	1	0		0	7	1	1, 3	5	30	58.8235	5	7	2	4	2	10	0	0	0	0	0	0	0	0	0	0	0	0	0	0	0	0	0	0	0	0	0
P161	47	1	16	4	0		21	2	0	1	2, 4	1	19	1	1	7	42	82.3529	8	11	4	5	3	11	5	4	5	5	5	5	5	5	5	5	5	5	5	5	5	5	5	5	4	5	5
P169	39	0	24	4	0		11	1	0	0		0	11	1	1	1	37	72.549	5	11	3	3	3	12	0	0	0	2	2	2	3	4	5	5	5	4	5	5	5	5	5	5	5	5	5
P170	24	1	24	4	0		1	1	1	0		0	1	1	5, 1	1	33	64.7059	6	8	3	5	1	10	4	3	1	2	2	2	2	2	2	2	2	2	2	2	3	2	2	2	1	4	3
P180	26	1	16	4	0		1	1	1	0		0	1	1	1, 6	1	17	33.3333	5	6	2	2	0	2	2	2	2	2	2	2	2	2	2	2	2	2	2	2	2	2	2	2	2	2	2
P198	52	0	16	4	0		3	1	1	1	2	1	12	1	1	2	34	66.6667	8	10	3	4	2	7	2	1	1	1	2	2	2	3	3	3	2	1	1	0	2	2	1	1	0	2	2
P200	37	0	24	4	0		13	1	0	1	2	0	13	1	1	3	35	68.6275	6	8	3	4	1	13	0	0	0	0	3	3	3	3	3	3	3	3	3	4	4	4	4	4	4	4	4
P201	28	1	24	4	0		5	1	0	1	2, 6	0	3	1	6	3	39	76.4706	8	10	4	6	3	8	0	0	2	0	0	0	2	0	2	0	0	0	0	0	0	0	0	0	1	2	2
P202	32	1	21	4	0		8	1	1	0		0	8	1	3, 1	5	33	64.7059	7	9	3	5	2	7	2	2	2	2	4	4	4	4	4	2	0	1	2	0	0	0	0	0	0	1	1
P205	28	1	16	4	0		6	3	1	1	1	1	4	1	1	2	30	58.8235	4	7	4	4	1	10	0	0	2	2	2	2	2	3	3	4	2	3	3	3	3	2	2	2	2	3	3
P213	37	1	24	4	0		16	1	1	1	2	0	16	1	6, 1	1	37	72.549	7	8	2	6	4	10	5	5	5	2	5	5	5	5	5	5	5	5	5	5	5	5	5	5	5	5	5
P215	43	0	21	4	0		18	1	0	1	2	0	17	1	3	2	38	74.5098	8	10	2	4	3	11	0	0	0	0	0	0	0	0	0	0	0	0	0	0	0	0	0	0	0	0	0
P220	36	1	24	4	0		14	1	0	0		0	14	1	1	1	49	96.0784	10	11	4	7	4	13	2	2	0	0	0	0	0	0	0	0	0	0	0	0	2	1	1	1	1	2	2
P221	39	0	21	4	0		17	1	1	1	2	0	17	1	3	6	37	72.549	7	11	3	6	3	7	5	5	5	5	5	5	5	5	5	5	5	5	5	5	5	5	5	5	5	5	5
P233	36	1	24	4	0		12	1	1	1	2, 4	0	15	1	1, 3	2	41	80.3922	3	12	4	5	4	13	1	1	1	0	2	2	1	1	2	2	2	2	2	1	2	2	2	2	1	3	3
P241	25	1	24	4	0		2	3	1	0		0	2	1	1, 3	4	39	76.4706	7	10	3	5	3	11	3	3	3	3	3	3	3	3	3	3	3	3	3	3	3	3	3	3	3	3	3
P243	39	1	16	4	0		15	3	0	1	2, 4	1	14	1	1	1	40	78.4314	5	13	4	5	3	10	2	2	2	2	0	0	0	0	0	0	0	0	0	0	0	0	0	0	0	2	2
P245	38	1	16	4	0		14	1	1	1	1, 2, 3, 4	1	13	1	3	3	42	82.3529	7	10	2	7	3	13	2	1	2	2	2	3	3	4	1	3	2	2	2	0	1	1	0	0	1	1	2
P247	37	1	21	4	0		15	3	1	1	4	0	14	1	1	1	35	68.6275	8	9	1	3	4	10	0	1	1	3	3	0	3	4	5	5	4	3	3	0	3	3	3	3	3	4	3
P249	36	1	24	4	0		10	1	0	1	7	0	10	1	6	3	39	76.4706	8	10	3	4	4	10	5	2	2	5	4	4	4	4	5	3	5	2	5	1	2	5	3	4	4	5	5
P256	32	1	16	4	2	12	10	1	1	1	2	0	14	1	3, 1	3	41	80.3922	7	12	4	3	4	11	0	0	0	0	0	0	0	0	0	0	0	0	0	0	0	0	0	0	0	0	0
P267	51	1	24	4	0		28	1	1	1		0	28	1	1	6	38	74.5098	8	10	4	5	2	9	4	3	4	0	4	4	4	4	4	4	0	0	0	0	4	0	4	0	0	4	4
P269	48	1	16	4	0		27	3	1	1	1, 4	0	27	1	1	8	37	72.549	6	10	2	5	4	10	5	5	5	5	5	5	5	5	5	5	5	5	5	5	5	5	5	5	5	5	5
P272	34	0	16	4	0		12	1	1	1	2	0	11	1	1, 3, 2	2	35	68.6275	7	9	3	5	1	10	0	0	0	0	1	1	2	2	2	0	0	1	3	0	3	0	1	0	0	3	1
P274	35	1	24	4	0		9	1	1	0		0	9	1	1	1	26	50.9804	5	9	2	2	0	8	4	4	4	5	4	4	4	4	4	4	4	4	4	5	4	4	4	4	4	4	5
P279	37	1	16	4	0		11	1	0	1	2	0	6	1	6	3	44	86.2745	9	12	4	6	2	11	5	4	4	3	3	4	4	4	4	4	2	3	4	1	3	1	1	1	3	3	4
P282	39	1	21	4	0		13	1	1	1	3	1	21	1	3, 1	3	34	66.6667	5	11	3	3	3	9	0	0	1	1	2	2	1	2	2	2	1	1	2	1	0	0	0	0	0	1	1
P284	37	1	16	4	0		14	1	1	0		0	18	0			40	78.4314	6	10	3	6	3	12	4	4	4	4	4	4	4	4	4	4	4	4	4	4	4	4	4	4	4	4	4
P288	36	1	16	4	0		13	1	1	1	2	0	6	1	1	4	40	78.4314	8	12	3	6	1	10	4	4	5	0	4	4	5	5	5	5	5	3	5	0	3	0	0	0	5	5	5
P290	43	1	24	4	0		21	1	1	1	2, 4	0	21	1	2	2	38	74.5098	5	9	3	6	4	11	2	0	0	0	0	0	0	0	0	0	0	0	0	0	0	0	0	0	0	1	1
P292	38	1	24	4	0		15	1	1	1	2, 6	1	15	1	1	7	40	78.4314	8	8	4	6	4	10	0	0	0	2	0	0	0	0	0	0	0	0	0	0	0	0	0	0	0	0	0
P294	46	0	14	4	0		20	3	0	1	2	0	20	1	6	1	41	80.3922	8	11	3	5	3	11	5	3	3	3	4	4	4	4	4	4	4	4	3	3	3	2	2	2	3	4	2
P296	47	0	24	4	0		22	3	0	1	8	1	22	1	6	1	43	84.3137	9	10	3	5	4	12	5	5	5	5	5	5	5	5	5	5	5	5	0	0	5	5	5	0	5	5	5
P303	38	1	16	4	0		15	3	0	1	2, 5	1	15	1	1	3	36	70.5882	5	12	1	4	4	10	3	3	1	0	3	3	3	3	3	3	3	3	3	5	5	3	5	5	3	5	5
P304	35	0	24	4	0		13	1	0	1	2	0	12	1	1	3	41	80.3922	7	12	4	3	4	11	2	0	0	1	0	0	1	2	3	3	2	3	1	0	0	0	0	0	3	0	1
P313	29	1	21	4	0		7	1	1	1	2	1	8	1	2	3	33	64.7059	6	9	2	5	3	8	3	3	3	3	1	1	1	1	1	1	1	1	1	1	4	2	2	2	2	5	4
P314	29	1	24	4	0		6	1	1	1	1	0	5	1	1	3	41	80.3922	7	13	2	5	4	10	5	5	5	5	5	5	5	5	5	5	5	5	5	5	5	5	5	5	5	5	5
P327	36	0	21	4	1	10	7	1	1	1	2	0	12	1	1	1	31	60.7843	8	10	2	3	2	6	2	2	2	0	2	2	4	1	3	2	4	5	4	3	3	1	1	1	1	4	2
P328	36	1	16	4	0		11	1	1	0		0	11	1	1	7	28	54.902	7	7	4	3	1	6	1	0	0	0	0	0	0	0	0	0	0	0	0	1	0	0	0	0	0	0	0
P342	61	1	24	4	0		40	3	0	1	6	0	40	1	6, 9	2	29	56.8627	3	10	2	3	3	8	2	2	2	5	1	1	1	5	5	5	5	5	5	5	5	5	5	5	5	5	5
P343	35	1	24	4	0		14	3	0	1	2	0	12	1	2	2	37	72.549	7	9	4	3	4	10	4	3	4	0	4	4	4	4	1	1	0	0	0	0	0	0	0	0	0	4	4
P344	28	0	16	4	0		3	1	1	1	2	1	3	1	6, 3, 4	6	37	72.549	9	8	3	5	1	11	3	0	0	3	3	3	3	3	3	3	0	3	3	0	0	0	0	0	0	4	4
P346	45	0	21	4	0		21	3	1	1	2	0	20	1	3, 2	1	30	58.8235	6	10	4	3	0	7	1	0	0	0	0	0	1	0	1	0	0	1	1	0	1	1	1	1	1	1	1
P348	39	0	24	4	0		18	1	1	1	2, 4	0	18	1	1	1	32	62.7451	7	8	4	3	4	6	3	3	3	2	3	3	3	3	3	3	3	3	3	3	3	3	3	3	3	3	3
P351	47	0	24	4	0		23	3	0	1	2, 8	0	15	1	1, 6	2	39	76.4706	6	10	4	5	3	11	0	0	0	0	5	0	0	5	0	0	5	5	0	0	0	0	0	0	0	5	5
P352	44	0	21	4	0		19	3	1	1	2, 6	0	20	1	1	1	32	62.7451	6	6	4	2	3	11	0	0	4	1	1	1	1	1	1	1	1	1	1	0	1	1	0	0	2	1	1
P357	52	1	21	4	0		29	2	0	1	1	0	29	1	6	3	41	80.3922	6	12	4	6	4	9	3	3	3	3	2	1	2	3	4	2	1	1	1	1	1	1	1	1	1	2	2
P360	48	1	24	4	0		24	1	1	1	2, 6	0	21	1	9	7	36	70.5882	8	11	4	4	2	7	2	1	0	5	0	0	3	1	0	0	5	5	5	5	3	5	5	5	5	5	5
P361	26	1	24	4	0		4	2	0	1	5	0	14	1	6, 2	2	34	66.6667	6	10	3	5	3	7	2	1	4	1	2	4	4	3	3	2	5	2	2	2	2	5	1	3	4	4	4
P365	32	1	14	4	0		9	1	1	1	2	0	10	1	1	2	32	62.7451	6	12	2	5	1	6	5	5	5	4	4	4	4	4	4	4	5	4	4	4	4	4	4	4	4	4	3

## Sheet: CENTRAL WEST
CODE	AGE	SEX	STATE	REGION	PREVIOUS COURSE	COMPLETION PREVIOUS COURSE (YEARS)	COMPLETION PHARMACY COURSE (YEARS)	EDUCATION	TYPE OF INSTITUTION	POSTGRADUATE	TYPE OF POSTGRADUATE	POSTGRADUATE IN DISPENSING	YEARS OF DISPENSING	QUESTIONS ABOUT MEDICINES?	RESOURCES	FREQUENCY	CDM-51 TOTAL	CDM-51 TOTAL %	CDM-51 D1	CDM-51 D2	CDM-51 D3	CDM-51 D4	CDM-51 D5	CDM-51 D6	UTILITY Q1	UTILITY Q2	UTILITY Q3	UTILITY Q4	UTILITY Q5	UTILITY Q6	UTILITY Q7	UTILITY Q8	UTILITY Q9	UTILITY Q10	UTILITY Q11	UTILITY Q12	UTILITY Q13	UTILITY Q14	UTILITY Q15	UTILITY Q16	UTILITY Q17	UTILITY Q18	UTILITY Q19	UTILITY Q20	UTILITY Q21
P87	36	0	07	5	0		13	1	0	1	2, 4, 6, 7	0	12	1	7, 4	1	39	76.4706	7	9	4	3	4	12	4	4	5	5	4	4	5	5	5	5	5	5	5	5	5	5	5	5	5	5	5
P92	27	1	07	5	0		4	1	0	1	2, 5	0	3	1	6	2	45	88.2353	9	12	3	7	4	10	3	0	4	0	5	4	3	5	5	5	5	5	5	0	5	5	0	5	0	5	5
P96	28	0	09	5	0		4	1	1	1	1, 3, 6	0	9	1	1, 2	1	41	80.3922	8	12	3	6	0	12	0	1	1	1	1	4	4	4	4	4	0	3	4	1	1	1	1	1	1	5	5
P157	35	0	12	5	0		5	1	0	0		0	5	1	6 , 4	2	39	76.4706	8	10	3	7	3	8	4	4	4	4	4	4	4	4	4	4	3	5	5	5	4	3	5	3	5	5	5
P167	41	1	12	5	0		19	1	1	1	2	0	19	1	6	1	43	84.3137	8	11	4	5	4	11	4	0	0	0	0	0	0	0	0	0	0	0	0	5	3	0	0	0	0	0	0
P186	22	1	09	5	0		0	1	1	1	1	0	0	1	1	2	24	47.0588	5	6	2	4	1	6	0	0	0	0	0	0	0	0	0	0	0	0	5	5	5	0	0	0	0	5	5
P195	29	1	09	5	0		5	1	0	0		0	2	1	1	1	40	78.4314	7	7	4	5	4	13	5	5	3	2	5	5	5	5	4	4	5	4	4	4	5	5	1	3	3	5	5
P211	27	1	11	5	0		5	1	1	1	2	1	2	0		5	24	47.0588	4	4	2	3	1	10	5	2	5	3	4	4	5	4	5	5	5	5	4	4	5	5	4	5	4	4	4
P217	28	1	12	5	0		6	1	0	1	2, 6	0	5	1	1	3	31	60.7843	6	8	4	5	0	8	2	0	2	0	0	0	2	2	3	2	0	1	3	2	2	0	0	0	0	3	3
P232	51	0	12	5	0		28	3	0	1	2	0	22	1	1	5	35	68.6275	5	11	2	3	3	11	4	4	4	4	3	3	3	3	3	2	2	2	1	1	1	1	1	1	1	1	1
P235	35	0	12	5	0		2	1	1	1	1	0	18	1	4	1	33	64.7059	6	10	4	3	0	10	2	1	2	0	1	1	1	1	2	0	0	1	2	1	1	0	1	0	0	1	0
P237	47	0	07	5	0		11	1	1	0		0	10	1	2	1	36	70.5882	7	9	2	6	1	11	0	0	0	0	3	2	2	2	2	0	1	1	1	0	1	0	0	1	0	1	1
P242	45	1	05	5	0		6	1	1	1	2	0	4	1	1	1	36	70.5882	8	7	4	3	4	10	3	3	2	2	3	3	2	4	5	4	4	4	5	1	2	0	1	0	1	2	2
P251	37	1	12	5	0		17	3	1	1	2	0	16	1	1	3	33	64.7059	7	9	4	2	2	9	5	5	5	3	5	5	5	3	3	3	5	5	5	3	4	5	5	5	5	5	5
P254	37	1	07	5	0		13	1	1	1	2	0	13	1	1	2	42	82.3529	7	12	3	6	3	11	3	0	3	0	4	3	0	0	3	3	0	3	3	0	0	0	0	0	0	3	3
P289	34	1	11	5	0		11	1	1	1	2	0	11	1	6, 3	3	34	66.6667	8	8	4	3	2	9	5	5	5	5	5	5	5	5	5	5	5	5	5	5	5	5	5	5	5	5	5
